# Supplementary material for: Impact of Maternal Feed Restriction at Different Stages of Gestation on the Proteomic Profile of the Newborn Skeletal Muscle
Source: Animals (Basel). 2022 Apr 13;12(8):1011. doi: 10.3390/ani12081011 (PMC9031497; doi:10.3390/ani12081011)
Supplement: Supplementary file 1 [file animals-12-01011-s001.zip]

Archive with 1 entries (1 files):
- animals-1632926 supl.xlsx
