# Supplementary material for: Impact of Maternal Feed Restriction at Different Stages of Gestation on the Proteomic Profile of the Newborn Skeletal Muscle
Source: Animals (Basel). 2022 Apr 13;12(8):1011. doi: 10.3390/ani12081011 (PMC9031497; doi:10.3390/ani12081011)
Supplement: Supplementary file 1 [file animals-12-01011-s001.zip › animals-1632926 supl.xlsx]

## Sheet: Table S1
Acession	Fasta header	Mol. weight [kDa]	LFQ intensity RM	LFQ intensity RM	LFQ intensity RM	LFQ intensity RM	LFQ intensity RM	LFQ intensity RM	LFQ intensity MR	LFQ intensity MR	LFQ intensity MR	LFQ intensity MR	LFQ intensity MR	LFQ intensity MR	LFQ intensity MR	LFQ intensity MR	Only identified by site	Reverse	Potential contaminant
tr|C6ZP52|C6ZP52_CAPHI	tr|C6ZP52|C6ZP52_CAPHI II alpha globin OS=Capra hircus OX=9925 GN=HBAII PE=3 SV=1	15.22	0	0	0	0	0	0	150000	0	0	0	0	0	0	0	+
REV__tr|G8JEA9|G8JEA9_CAPHI;REV__tr|A0A452DV66|A0A452DV66_CAPHI	tr|G8JEA9|G8JEA9_CAPHI rRNA adenine N(6)-methyltransferase OS=Capra hircus OX=9925 GN=DIMT1 PE=2 SV=1;tr|A0A452DV66|A0A452DV66_CAPHI rRNA adenine N(6)-methyltransferase OS=Capra hircus OX=9925 GN=DIMT1 PE=3 SV=1	35.21	0	0	0	0	0	0	0	0	0	36753	0	0	0	0		+
REV__tr|A0A452G8Y5|A0A452G8Y5_CAPHI	tr|A0A452G8Y5|A0A452G8Y5_CAPHI Uncharacterized protein OS=Capra hircus OX=9925 GN=SLFN11 PE=4 SV=1	103.21	0	0	0	0	0	0	0	0	0	126920	0	0	0	0		+
REV__tr|A0A452GAZ8|A0A452GAZ8_CAPHI;REV__tr|A0A452GAW7|A0A452GAW7_CAPHI;REV__tr|A0A452GAL8|A0A452GAL8_CAPHI;REV__tr|A0A452GAA1|A0A452GAA1_CAPHI	tr|A0A452GAZ8|A0A452GAZ8_CAPHI Uncharacterized protein OS=Capra hircus OX=9925 GN=ADAMTS20 PE=4 SV=1;tr|A0A452GAW7|A0A452GAW7_CAPHI Uncharacterized protein OS=Capra hircus OX=9925 GN=ADAMTS20 PE=4 SV=1;tr|A0A452GAL8|A0A452GAL8_CAPHI Uncharacterized protein	214.13	0	0	0	0	525840	0	0	0	0	0	0	0	0	0		+
REV__tr|A0A452DMS8|A0A452DMS8_CAPHI	tr|A0A452DMS8|A0A452DMS8_CAPHI F-box domain-containing protein OS=Capra hircus OX=9925 GN=FBXL18 PE=4 SV=1	77.98	0	0	0	0	0	0	0	40746	0	0	0	0	0	0		+
tr|A0A452F2U7|A0A452F2U7_CAPHI;tr|A0A452F2Z1|A0A452F2Z1_CAPHI;CON__ENSEMBL:ENSBTAP00000016046;tr|A0A452F2R0|A0A452F2R0_CAPHI	tr|A0A452F2U7|A0A452F2U7_CAPHI Fibulin-1 OS=Capra hircus OX=9925 GN=FBLN1 PE=3 SV=1;tr|A0A452F2Z1|A0A452F2Z1_CAPHI Fibulin-1 OS=Capra hircus OX=9925 GN=FBLN1 PE=3 SV=1;;tr|A0A452F2R0|A0A452F2R0_CAPHI Fibulin-1 OS=Capra hircus OX=9925 GN=FBLN1 PE=3 SV=1	75.05	0	0	0	0	9525.2	0	0	0	0	0	0	0	0	0			+
tr|A0A452FNA8|A0A452FNA8_CAPHI;tr|A0A452FN92|A0A452FN92_CAPHI;tr|A0A452FN83|A0A452FN83_CAPHI;CON__P28800	tr|A0A452FNA8|A0A452FNA8_CAPHI SERPIN domain-containing protein OS=Capra hircus OX=9925 GN=SERPINF2 PE=3 SV=1;tr|A0A452FN92|A0A452FN92_CAPHI SERPIN domain-containing protein OS=Capra hircus OX=9925 GN=SERPINF2 PE=3 SV=1;tr|A0A452FN83|A0A452FN83_CAPHI SERPI	45.80	0	0	0	0	26523	0	0	0	0	0	0	0	0	0			+
tr|A0A452EU27|A0A452EU27_CAPHI;tr|A0A452EU19|A0A452EU19_CAPHI;CON__ENSEMBL:ENSBTAP00000024146	tr|A0A452EU27|A0A452EU27_CAPHI Uncharacterized protein OS=Capra hircus OX=9925 GN=LOC102175560 PE=4 SV=1;tr|A0A452EU19|A0A452EU19_CAPHI Uncharacterized protein OS=Capra hircus OX=9925 GN=LOC102175560 PE=4 SV=1;	164.54	0	0	0	0	0	0	0	0	0	0	0	19569	0	0			+
tr|A0A452EN63|A0A452EN63_CAPHI;tr|A0A452ENA3|A0A452ENA3_CAPHI;CON__P02676	tr|A0A452EN63|A0A452EN63_CAPHI Fibrinogen beta chain OS=Capra hircus OX=9925 GN=FGB PE=4 SV=1;tr|A0A452ENA3|A0A452ENA3_CAPHI Fibrinogen beta chain OS=Capra hircus OX=9925 GN=FGB PE=4 SV=1;	54.47	0	13385	0	0	0	0	0	0	0	0	0	0	0	0			+
tr|A0A452G587|A0A452G587_CAPHI;tr|A0A452DW18|A0A452DW18_CAPHI;CON__P02584;tr|A0A452EEI6|A0A452EEI6_CAPHI	tr|A0A452G587|A0A452G587_CAPHI Profilin OS=Capra hircus OX=9925 GN=PFN1 PE=3 SV=1;tr|A0A452DW18|A0A452DW18_CAPHI Profilin OS=Capra hircus OX=9925 PE=3 SV=1;;tr|A0A452EEI6|A0A452EEI6_CAPHI Profilin OS=Capra hircus OX=9925 PE=3 SV=1	15.06	0	0	0	203380	325220	256510	0	219790	0	0	155580	0	0	216210			+
tr|A0A452DTF9|A0A452DTF9_CAPHI;CON__Q2KIS7	tr|A0A452DTF9|A0A452DTF9_CAPHI C-type lectin domain-containing protein OS=Capra hircus OX=9925 GN=CLEC3B PE=4 SV=1;	22.07	0	57046	0	0	68478	0	0	0	0	0	0	0	0	0			+
tr|A0A0C4Y1X3|A0A0C4Y1X3_CAPHI;CON__P62894;tr|A0A452E2D9|A0A452E2D9_CAPHI;tr|A0A452DQ59|A0A452DQ59_CAPHI;tr|A0A452E155|A0A452E155_CAPHI;tr|A0A452DXF7|A0A452DXF7_CAPHI;tr|A0A452DSD0|A0A452DSD0_CAPHI;tr|A0A452DMR2|A0A452DMR2_CAPHI;tr|A0A452DM45|A0A452DM45_CAPHI;tr|A0A452DS16|A0A452DS16_CAPHI	tr|A0A0C4Y1X3|A0A0C4Y1X3_CAPHI Capra hircus breed Kapro cytochrome c mRNA OS=Capra hircus OX=9925 GN=LOC102173997 PE=2 SV=1;;tr|A0A452E2D9|A0A452E2D9_CAPHI Cytochrome c domain-containing protein OS=Capra hircus OX=9925 PE=3 SV=1;tr|A0A452DQ59|A0A452DQ59_CA	11.70	0	0	0	0	0	64133	0	0	0	0	0	0	0	0			+
tr|A0A452FI32|A0A452FI32_CAPHI;tr|A0A452FHJ3|A0A452FHJ3_CAPHI;CON__Q3SX14;tr|A0A452FHJ7|A0A452FHJ7_CAPHI	tr|A0A452FI32|A0A452FI32_CAPHI Uncharacterized protein OS=Capra hircus OX=9925 GN=GSN PE=4 SV=1;tr|A0A452FHJ3|A0A452FHJ3_CAPHI Uncharacterized protein OS=Capra hircus OX=9925 GN=GSN PE=4 SV=1;;tr|A0A452FHJ7|A0A452FHJ7_CAPHI Uncharacterized protein OS=Capra	81.96	0	0	0	0	0	0	0	0	0	16600	0	0	0	0			+
tr|A0A452EN00|A0A452EN00_CAPHI;CON__Q3SX28;tr|A0A452EMX2|A0A452EMX2_CAPHI;tr|A0A452E0A4|A0A452E0A4_CAPHI;tr|A0A452E083|A0A452E083_CAPHI;tr|A0A452FC62|A0A452FC62_CAPHI;tr|A0A452FCF0|A0A452FCF0_CAPHI;tr|A0A452EFP9|A0A452EFP9_CAPHI;tr|A0A452F0K7|A0A452F0K7_CAPHI;tr|A0A452F0W7|A0A452F0W7_CAPHI;tr|A0A452F0D3|A0A452F0D3_CAPHI	tr|A0A452EN00|A0A452EN00_CAPHI Uncharacterized protein OS=Capra hircus OX=9925 GN=TPM2 PE=3 SV=1;;tr|A0A452EMX2|A0A452EMX2_CAPHI Uncharacterized protein OS=Capra hircus OX=9925 GN=TPM2 PE=3 SV=1	32.84	0	0	0	113640	105860	115260	0	0	0	0	219360	0	0	0			+
tr|A0A452FI14|A0A452FI14_CAPHI;CON__P15497;tr|A0A452G804|A0A452G804_CAPHI;tr|A0A452G809|A0A452G809_CAPHI	tr|A0A452FI14|A0A452FI14_CAPHI Uncharacterized protein OS=Capra hircus OX=9925 GN=APOA1 PE=3 SV=1;;tr|A0A452G804|A0A452G804_CAPHI Uncharacterized protein OS=Capra hircus OX=9925 PE=3 SV=1;tr|A0A452G809|A0A452G809_CAPHI Uncharacterized protein OS=Capra hirc	30.32	0	76562	0	77227	84633	74057	0	0	0	0	0	80647	0	0			+
tr|A0A452FV45|A0A452FV45_CAPHI;CON__Q05443	tr|A0A452FV45|A0A452FV45_CAPHI LRRNT domain-containing protein OS=Capra hircus OX=9925 GN=LUM PE=4 SV=1;	38.82	0	74185	0	0	139250	0	0	0	0	0	0	0	0	0			+
tr|A0A452EWZ3|A0A452EWZ3_CAPHI;tr|A0A452F854|A0A452F854_CAPHI;CON__Q9TTE1;CON__A2I7N1;CON__A2I7N0	tr|A0A452EWZ3|A0A452EWZ3_CAPHI SERPIN domain-containing protein OS=Capra hircus OX=9925 GN=LOC102174166 PE=3 SV=1;tr|A0A452F854|A0A452F854_CAPHI SERPIN domain-containing protein OS=Capra hircus OX=9925 GN=LOC102175387 PE=3 SV=1;	55.03	0	0	0	98615	0	73182	0	0	0	0	0	82953	0	0			+
CON__P00761		24.41	0	0	655280	1151100	854360	1277400	857440	444440	623050	343460	1086600	840810	0	1058500			+
CON__P34955		46.10	0	0	0	0	0	0	0	0	0	275590	0	0	0	0			+
sp|P0CH25|HBA1_CAPHI;CON__P01966;tr|A0A452EFQ5|A0A452EFQ5_CAPHI;sp|P13786|HBAZ_CAPHI	sp|P0CH25|HBA1_CAPHI Hemoglobin subunit alpha-1 OS=Capra hircus OX=9925 GN=HBA1 PE=1 SV=1;	15.16	0	2371000	0	1580800	542580	623920	878380	737500	1009100	2321900	1062500	942770	0	1004300			+
CON__P35527		62.13	0	0	0	0	0	100880	0	0	0	0	155670	0	0	0			+
tr|A0A452E2F6|A0A452E2F6_CAPHI;CON__Q3SZR3	tr|A0A452E2F6|A0A452E2F6_CAPHI Alpha-1-acid glycoprotein OS=Capra hircus OX=9925 GN=AGP PE=3 SV=1;	23.13	0	328030	0	261520	519240	434750	0	187030	0	320040	205310	0	0	293770			+
tr|A0A452G9T9|A0A452G9T9_CAPHI;tr|A0A452G9V7|A0A452G9V7_CAPHI;CON__Q2KJF1	tr|A0A452G9T9|A0A452G9T9_CAPHI Uncharacterized protein OS=Capra hircus OX=9925 GN=A1BG PE=4 SV=1;tr|A0A452G9V7|A0A452G9V7_CAPHI Uncharacterized protein OS=Capra hircus OX=9925 GN=A1BG PE=4 SV=1;	53.56	0	139070	0	149280	220290	139500	0	168640	0	146590	129040	131140	0	153390			+
CON__P35908v2;CON__P35908;tr|A0A452EP10|A0A452EP10_CAPHI;tr|A0A452ENV4|A0A452ENV4_CAPHI;CON__Q5XKE5;CON__O95678	;	65.43	0	200810	0	0	0	0	0	0	0	0	519970	0	0	0			+
tr|A0A452FH78|A0A452FH78_CAPHI;CON__P12763	tr|A0A452FH78|A0A452FH78_CAPHI Uncharacterized protein OS=Capra hircus OX=9925 GN=AHSG PE=4 SV=1;	38.18	0	1519900	498820	1624200	370860	1830600	491290	892490	776530	1938600	1448900	855930	0	1308600			+
tr|A0A452EUV2|A0A452EUV2_CAPHI;tr|A0A452EUU0|A0A452EUU0_CAPHI;tr|A0A452EUZ1|A0A452EUZ1_CAPHI;CON__Q3ZBD7	tr|A0A452EUV2|A0A452EUV2_CAPHI Glucose-6-phosphate isomerase OS=Capra hircus OX=9925 GN=GPI PE=3 SV=1;tr|A0A452EUU0|A0A452EUU0_CAPHI Glucose-6-phosphate isomerase OS=Capra hircus OX=9925 GN=GPI PE=3 SV=1;tr|A0A452EUZ1|A0A452EUZ1_CAPHI Glucose-6-phosphate i	62.56	0	605670	0	494110	781240	575750	331600	595670	499640	812130	399670	704230	0	578550			+
CON__P13645;tr|A0A452G0P6|A0A452G0P6_CAPHI;CON__P02535-1;tr|A0A452FYR4|A0A452FYR4_CAPHI;tr|A0A452ESF7|A0A452ESF7_CAPHI;tr|A0A452EQB3|A0A452EQB3_CAPHI;tr|A0A452EQ71|A0A452EQ71_CAPHI;tr|A0A452FZ39|A0A452FZ39_CAPHI;tr|A0A452FY98|A0A452FY98_CAPHI;sp|Q6R650|K1C25_CAPHI;CON__Q7Z3Z0;CON__Q7Z3Y8;tr|A0A452FY18|A0A452FY18_CAPHI;sp|Q6R649|K1C27_CAPHI;tr|A0A452ESC7|A0A452ESC7_CAPHI;CON__Q148H6;tr|A0A452ESM4|…	;tr|A0A452G0P6|A0A452G0P6_CAPHI IF rod domain-containing protein OS=Capra hircus OX=9925 GN=KRT10 PE=3 SV=1	59.51	159710	304970	503350	0	0	213850	182070	0	243750	0	1557400	0	0	0			+
CON__P04264;tr|A0A452G9K5|A0A452G9K5_CAPHI;tr|A0A452GA47|A0A452GA47_CAPHI;tr|A0A452DMF8|A0A452DMF8_CAPHI;CON__Q6IFZ6;CON__Q922U2;CON__Q5XQN5;CON__H-INV:HIT000016045;CON__Q9R0H5;CON__Q6NXH9;CON__Q8BGZ7;CON__P50446;CON__Q7Z794;CON__Q3TTY5		66.02	201250	459300	311070	0	121550	147230	0	512890	128890	0	2036500	118390	0	0			+
CON__P02769;CON__P02768-1		69.29	0	148760	0	0	0	184260	0	2221300	151480	0	360500	0	148250	500890			+
sp|C0HJR3|LEG1_CAPHI	sp|C0HJR3|LEG1_CAPHI Galectin-1 OS=Capra hircus OX=9925 GN=LGALS1 PE=1 SV=1	14.80	0	0	0	55280	0	0	0	0	0	0	0	0	0	0
sp|P68215|FIBA_CAPHI	sp|P68215|FIBA_CAPHI Fibrinogen alpha chain (Fragment) OS=Capra hircus OX=9925 GN=FGA PE=1 SV=1	1.85	0	0	0	29885	0	0	0	0	0	0	0	0	0	0
tr|A0A452DK84|A0A452DK84_CAPHI	tr|A0A452DK84|A0A452DK84_CAPHI Elongation of very long chain fatty acids protein OS=Capra hircus OX=9925 PE=3 SV=1	27.71	0	0	0	0	0	0	0	0	0	133260	0	0	0	0
tr|A0A452DKA9|A0A452DKA9_CAPHI	tr|A0A452DKA9|A0A452DKA9_CAPHI Uncharacterized protein OS=Capra hircus OX=9925 PE=4 SV=1	8.90	0	0	0	93492	0	0	0	0	0	0	0	0	0	0
tr|A0A452DMU9|A0A452DMU9_CAPHI	tr|A0A452DMU9|A0A452DMU9_CAPHI Peptidylprolyl isomerase OS=Capra hircus OX=9925 PE=4 SV=1	10.12	0	0	13218	0	0	0	0	0	0	0	0	0	0	0
tr|A0A452DSI0|A0A452DSI0_CAPHI	tr|A0A452DSI0|A0A452DSI0_CAPHI Methyltransf_25 domain-containing protein OS=Capra hircus OX=9925 GN=PRMT6 PE=3 SV=1	41.85	0	0	0	0	0	0	0	0	0	0	0	0	0	195880
tr|A0A452DSV9|A0A452DSV9_CAPHI;tr|A0A452DSM4|A0A452DSM4_CAPHI	tr|A0A452DSV9|A0A452DSV9_CAPHI Calsequestrin OS=Capra hircus OX=9925 GN=CASQ1 PE=3 SV=1;tr|A0A452DSM4|A0A452DSM4_CAPHI Calsequestrin OS=Capra hircus OX=9925 GN=CASQ1 PE=3 SV=1	43.59	0	0	0	17264	0	0	0	0	0	0	0	0	0	0
tr|A0A452DSN6|A0A452DSN6_CAPHI;tr|A0A452ERP6|A0A452ERP6_CAPHI	tr|A0A452DSN6|A0A452DSN6_CAPHI Uncharacterized protein OS=Capra hircus OX=9925 PE=4 SV=1;tr|A0A452ERP6|A0A452ERP6_CAPHI Uncharacterized protein OS=Capra hircus OX=9925 GN=NUCKS1 PE=4 SV=1	27.03	0	0	0	0	7774.8	0	0	0	0	0	0	0	0	0
tr|A0A452DTI0|A0A452DTI0_CAPHI	tr|A0A452DTI0|A0A452DTI0_CAPHI Uncharacterized protein OS=Capra hircus OX=9925 GN=COMT PE=4 SV=1	30.25	0	0	0	0	0	0	0	0	0	15864	0	0	0	0
tr|A0A452F1P5|A0A452F1P5_CAPHI;tr|A0A452DU32|A0A452DU32_CAPHI	tr|A0A452F1P5|A0A452F1P5_CAPHI Uncharacterized protein OS=Capra hircus OX=9925 GN=RPS28 PE=3 SV=1;tr|A0A452DU32|A0A452DU32_CAPHI Uncharacterized protein OS=Capra hircus OX=9925 PE=4 SV=1	7.84	0	0	0	0	0	0	0	0	0	0	20339	0	0	0
tr|A0A452DU73|A0A452DU73_CAPHI	tr|A0A452DU73|A0A452DU73_CAPHI Troponin T3, fast skeletal type OS=Capra hircus OX=9925 GN=TNNT3 PE=4 SV=1	29.31	0	0	0	38042	0	0	0	0	0	0	0	0	0	0
tr|A0A452DVJ4|A0A452DVJ4_CAPHI;tr|A0A452DVL7|A0A452DVL7_CAPHI;tr|A0A452EX15|A0A452EX15_CAPHI;tr|A0A452DVR5|A0A452DVR5_CAPHI;tr|A0A452E1E4|A0A452E1E4_CAPHI	tr|A0A452DVJ4|A0A452DVJ4_CAPHI Uncharacterized protein OS=Capra hircus OX=9925 PE=3 SV=1;tr|A0A452DVL7|A0A452DVL7_CAPHI Uncharacterized protein OS=Capra hircus OX=9925 PE=3 SV=1;tr|A0A452EX15|A0A452EX15_CAPHI Lipoyl-binding domain-containing protein OS=Cap	16.45	0	0	0	20090	0	0	0	0	0	0	0	0	0	0
tr|A0A452DY55|A0A452DY55_CAPHI;tr|A0A452FUI2|A0A452FUI2_CAPHI;tr|A0A452FUK7|A0A452FUK7_CAPHI;tr|A0A452FUH2|A0A452FUH2_CAPHI	tr|A0A452DY55|A0A452DY55_CAPHI IF rod domain-containing protein OS=Capra hircus OX=9925 PE=3 SV=1;tr|A0A452FUI2|A0A452FUI2_CAPHI IF rod domain-containing protein OS=Capra hircus OX=9925 GN=KRT18 PE=3 SV=1;tr|A0A452FUK7|A0A452FUK7_CAPHI IF rod domain-contai	46.20	0	0	0	0	0	0	0	0	0	0	113580	0	0	0
tr|A0A452DYG7|A0A452DYG7_CAPHI;tr|A0A452DYF3|A0A452DYF3_CAPHI	tr|A0A452DYG7|A0A452DYG7_CAPHI BPI1 domain-containing protein OS=Capra hircus OX=9925 GN=LOC102171351 PE=4 SV=1;tr|A0A452DYF3|A0A452DYF3_CAPHI BPI1 domain-containing protein OS=Capra hircus OX=9925 GN=LOC102171351 PE=4 SV=1	17.36	0	0	0	0	0	25513	0	0	0	0	0	0	0	0
tr|A0A452DYZ1|A0A452DYZ1_CAPHI	tr|A0A452DYZ1|A0A452DYZ1_CAPHI Peptidylprolyl isomerase OS=Capra hircus OX=9925 GN=LOC108637382 PE=4 SV=1	11.91	0	0	0	88024	0	0	0	0	0	0	0	0	0	0
tr|A0A452DZK5|A0A452DZK5_CAPHI	tr|A0A452DZK5|A0A452DZK5_CAPHI Proteasome subunit alpha type OS=Capra hircus OX=9925 GN=PSMA5 PE=3 SV=1	26.41	0	47838	0	0	0	0	0	0	0	0	0	0	0	0
tr|A0A452E0G5|A0A452E0G5_CAPHI	tr|A0A452E0G5|A0A452E0G5_CAPHI Uncharacterized protein OS=Capra hircus OX=9925 GN=EIF4E PE=3 SV=1	25.09	0	0	0	0	0	0	0	0	0	12030	0	0	0	0
tr|A0A452E1J2|A0A452E1J2_CAPHI;tr|A0A452E1I6|A0A452E1I6_CAPHI	tr|A0A452E1J2|A0A452E1J2_CAPHI Uncharacterized protein OS=Capra hircus OX=9925 GN=ECI1 PE=4 SV=1;tr|A0A452E1I6|A0A452E1I6_CAPHI Uncharacterized protein OS=Capra hircus OX=9925 GN=ECI1 PE=4 SV=1	29.27	0	0	0	0	17118	0	0	0	0	0	0	0	0	0
tr|A0A452E1U9|A0A452E1U9_CAPHI	tr|A0A452E1U9|A0A452E1U9_CAPHI Guanidinoacetate N-methyltransferase OS=Capra hircus OX=9925 GN=GAMT PE=3 SV=1	26.65	0	0	0	0	12139	0	0	0	0	0	0	0	0	0
tr|A0A452E285|A0A452E285_CAPHI;tr|A0A452E290|A0A452E290_CAPHI	tr|A0A452E285|A0A452E285_CAPHI Peptidylprolyl isomerase OS=Capra hircus OX=9925 GN=FKBP4 PE=4 SV=1;tr|A0A452E290|A0A452E290_CAPHI Peptidylprolyl isomerase OS=Capra hircus OX=9925 GN=FKBP4 PE=4 SV=1	50.18	0	0	0	29468	0	0	0	0	0	0	0	0	0	0
tr|A0A452FBG9|A0A452FBG9_CAPHI;tr|A0A452E3N0|A0A452E3N0_CAPHI;tr|A0A452FIF7|A0A452FIF7_CAPHI	tr|A0A452FBG9|A0A452FBG9_CAPHI Uncharacterized protein OS=Capra hircus OX=9925 GN=HNRNPH2 PE=4 SV=1;tr|A0A452E3N0|A0A452E3N0_CAPHI Uncharacterized protein OS=Capra hircus OX=9925 GN=LOC102190551 PE=4 SV=1;tr|A0A452FIF7|A0A452FIF7_CAPHI Uncharacterized prot	49.25	0	0	0	15258	0	0	0	0	0	0	0	0	0	0
tr|A0A452G7V7|A0A452G7V7_CAPHI;tr|A0A452E4Q0|A0A452E4Q0_CAPHI;tr|A0A452ESL6|A0A452ESL6_CAPHI	tr|A0A452G7V7|A0A452G7V7_CAPHI Small ubiquitin-related modifier OS=Capra hircus OX=9925 GN=SUMO2 PE=3 SV=1;tr|A0A452E4Q0|A0A452E4Q0_CAPHI Small ubiquitin-related modifier OS=Capra hircus OX=9925 PE=3 SV=1;tr|A0A452ESL6|A0A452ESL6_CAPHI Small ubiquitin-rela	10.87	0	0	0	39746	0	0	0	0	0	0	0	0	0	0
tr|A0A452E7C7|A0A452E7C7_CAPHI;tr|A0A452E7B4|A0A452E7B4_CAPHI	tr|A0A452E7C7|A0A452E7C7_CAPHI CS domain-containing protein OS=Capra hircus OX=9925 PE=4 SV=1;tr|A0A452E7B4|A0A452E7B4_CAPHI CS domain-containing protein OS=Capra hircus OX=9925 PE=4 SV=1	17.39	0	0	0	39259	0	0	0	0	0	0	0	0	0	0
tr|A0A452E7B7|A0A452E7B7_CAPHI;tr|A0A452E7D2|A0A452E7D2_CAPHI;tr|A0A452E7H1|A0A452E7H1_CAPHI	tr|A0A452E7B7|A0A452E7B7_CAPHI Uncharacterized protein OS=Capra hircus OX=9925 GN=CDH13 PE=4 SV=1;tr|A0A452E7D2|A0A452E7D2_CAPHI Uncharacterized protein OS=Capra hircus OX=9925 GN=CDH13 PE=4 SV=1;tr|A0A452E7H1|A0A452E7H1_CAPHI Uncharacterized protein OS=Ca	66.58	0	0	0	29388	0	0	0	0	0	0	0	0	0	0
tr|A0A452EB03|A0A452EB03_CAPHI;tr|A0A452EAK6|A0A452EAK6_CAPHI;tr|A0A452EB10|A0A452EB10_CAPHI	tr|A0A452EB03|A0A452EB03_CAPHI Succinyl-CoA:3-ketoacid-coenzyme A transferase OS=Capra hircus OX=9925 GN=OXCT1 PE=3 SV=1;tr|A0A452EAK6|A0A452EAK6_CAPHI Succinyl-CoA:3-ketoacid-coenzyme A transferase OS=Capra hircus OX=9925 GN=OXCT1 PE=3 SV=1;tr|A0A452EB10|	55.92	0	0	0	0	14122	0	0	0	0	0	0	0	0	0
tr|A0A452EC09|A0A452EC09_CAPHI	tr|A0A452EC09|A0A452EC09_CAPHI Ubiquitin carboxyl-terminal hydrolase OS=Capra hircus OX=9925 GN=USP5 PE=3 SV=1	93.32	0	0	0	13033	0	0	0	0	0	0	0	0	0	0
tr|A0A452EFD0|A0A452EFD0_CAPHI;tr|A0A452EF85|A0A452EF85_CAPHI	tr|A0A452EFD0|A0A452EFD0_CAPHI Uncharacterized protein OS=Capra hircus OX=9925 GN=SSPO PE=4 SV=1;tr|A0A452EF85|A0A452EF85_CAPHI Uncharacterized protein OS=Capra hircus OX=9925 GN=SSPO PE=4 SV=1	512.21	0	0	0	0	0	0	0	0	53091	0	0	0	0	0
tr|A0A452EGP3|A0A452EGP3_CAPHI	tr|A0A452EGP3|A0A452EGP3_CAPHI Thioredoxin OS=Capra hircus OX=9925 GN=TXN PE=3 SV=1	11.84	0	0	0	80651	0	0	0	0	0	0	0	0	0	0
tr|A0A452EHN6|A0A452EHN6_CAPHI	tr|A0A452EHN6|A0A452EHN6_CAPHI Uncharacterized protein OS=Capra hircus OX=9925 PE=4 SV=1	13.76	0	0	0	24164	0	0	0	0	0	0	0	0	0	0
tr|A0A452GA05|A0A452GA05_CAPHI;tr|A0A452EHV9|A0A452EHV9_CAPHI;tr|A0A452EIE2|A0A452EIE2_CAPHI;tr|A0A452EHX2|A0A452EHX2_CAPHI;tr|A0A452GA30|A0A452GA30_CAPHI;tr|A0A452EI74|A0A452EI74_CAPHI	tr|A0A452GA05|A0A452GA05_CAPHI UBIQUITIN_CONJUGAT_2 domain-containing protein OS=Capra hircus OX=9925 GN=UBE2V1 PE=4 SV=1;tr|A0A452EHV9|A0A452EHV9_CAPHI UBIQUITIN_CONJUGAT_2 domain-containing protein OS=Capra hircus OX=9925 GN=UBE2V2 PE=4 SV=1;tr|A0A452EIE	15.88	0	0	0	47265	0	0	0	0	0	0	0	0	0	0
tr|A0A452EP84|A0A452EP84_CAPHI;tr|A0A452ENJ9|A0A452ENJ9_CAPHI;tr|A0A452ENP4|A0A452ENP4_CAPHI	tr|A0A452EP84|A0A452EP84_CAPHI Methyltransf_25 domain-containing protein OS=Capra hircus OX=9925 GN=PRMT1 PE=3 SV=1;tr|A0A452ENJ9|A0A452ENJ9_CAPHI Methyltransf_25 domain-containing protein OS=Capra hircus OX=9925 GN=PRMT1 PE=3 SV=1;tr|A0A452ENP4|A0A452ENP4	39.94	0	0	0	0	11009	0	0	0	0	0	0	0	0	0
tr|A0A452FCN0|A0A452FCN0_CAPHI;tr|A0A452EQU0|A0A452EQU0_CAPHI	tr|A0A452FCN0|A0A452FCN0_CAPHI WD_REPEATS_REGION domain-containing protein OS=Capra hircus OX=9925 GN=LOC108635156 PE=3 SV=1;tr|A0A452EQU0|A0A452EQU0_CAPHI WD_REPEATS_REGION domain-containing protein OS=Capra hircus OX=9925 GN=SEC13 PE=3 SV=1	30.20	0	0	0	0	10598	0	0	0	0	0	0	0	0	0
tr|A0A452ESK8|A0A452ESK8_CAPHI	tr|A0A452ESK8|A0A452ESK8_CAPHI Protein kinase domain-containing protein OS=Capra hircus OX=9925 GN=MAP3K20 PE=4 SV=1	51.73	0	0	0	28863	0	0	0	0	0	0	0	0	0	0
tr|A0A452EVP3|A0A452EVP3_CAPHI	tr|A0A452EVP3|A0A452EVP3_CAPHI SGNH_hydro domain-containing protein OS=Capra hircus OX=9925 GN=IAH1 PE=4 SV=1	27.59	0	0	0	0	19150	0	0	0	0	0	0	0	0	0
tr|A0A452EWR7|A0A452EWR7_CAPHI	tr|A0A452EWR7|A0A452EWR7_CAPHI Proteasome subunit alpha type OS=Capra hircus OX=9925 GN=PSMA3 PE=3 SV=1	28.42	0	0	0	0	0	0	0	0	0	0	22309	0	0	0
tr|A0A452EX66|A0A452EX66_CAPHI;tr|A0A452EX97|A0A452EX97_CAPHI;tr|A0A452EX76|A0A452EX76_CAPHI	tr|A0A452EX66|A0A452EX66_CAPHI Isocitrate dehydrogenase [NAD] subunit, mitochondrial OS=Capra hircus OX=9925 GN=IDH3G PE=3 SV=1;tr|A0A452EX97|A0A452EX97_CAPHI Isocitrate dehydrogenase [NAD] subunit, mitochondrial OS=Capra hircus OX=9925 GN=IDH3G PE=3 SV=1;	42.26	0	0	0	0	0	0	0	0	0	0	0	28693	0	0
tr|A0A452EZL5|A0A452EZL5_CAPHI	tr|A0A452EZL5|A0A452EZL5_CAPHI AAA domain-containing protein OS=Capra hircus OX=9925 GN=PSMC6 PE=3 SV=1	45.80	0	0	0	0	15840	0	0	0	0	0	0	0	0	0
tr|A0A452EZS5|A0A452EZS5_CAPHI	tr|A0A452EZS5|A0A452EZS5_CAPHI PKS_ER domain-containing protein OS=Capra hircus OX=9925 GN=CRYZ PE=4 SV=1	35.30	0	29802	0	0	0	0	0	0	0	0	0	0	0	0
tr|A0A452F0E4|A0A452F0E4_CAPHI;tr|A0A452F039|A0A452F039_CAPHI	tr|A0A452F0E4|A0A452F0E4_CAPHI Uncharacterized protein OS=Capra hircus OX=9925 GN=SMPX PE=4 SV=1;tr|A0A452F039|A0A452F039_CAPHI Uncharacterized protein OS=Capra hircus OX=9925 GN=SMPX PE=4 SV=1	9.06	0	0	0	0	26816	0	0	0	0	0	0	0	0	0
tr|A0A452F0G2|A0A452F0G2_CAPHI	tr|A0A452F0G2|A0A452F0G2_CAPHI Uncharacterized protein OS=Capra hircus OX=9925 GN=HSD17B10 PE=3 SV=1	27.17	0	0	0	12345	0	0	0	0	0	0	0	0	0	0
tr|A0A452F2J4|A0A452F2J4_CAPHI	tr|A0A452F2J4|A0A452F2J4_CAPHI S_100 domain-containing protein OS=Capra hircus OX=9925 GN=S100A10 PE=3 SV=1	11.20	0	0	0	35860	0	0	0	0	0	0	0	0	0	0
tr|A0A452F4D3|A0A452F4D3_CAPHI	tr|A0A452F4D3|A0A452F4D3_CAPHI Cystatin domain-containing protein OS=Capra hircus OX=9925 GN=LOC102186806 PE=3 SV=1	11.45	0	0	0	0	87161	0	0	0	0	0	0	0	0	0
tr|A0A452F4V3|A0A452F4V3_CAPHI;tr|A0A452F4U8|A0A452F4U8_CAPHI	tr|A0A452F4V3|A0A452F4V3_CAPHI ShKT domain-containing protein OS=Capra hircus OX=9925 GN=MFAP2 PE=4 SV=1;tr|A0A452F4U8|A0A452F4U8_CAPHI ShKT domain-containing protein OS=Capra hircus OX=9925 GN=MFAP2 PE=4 SV=1	19.40	0	0	0	0	10272	0	0	0	0	0	0	0	0	0
tr|A0A452F4X9|A0A452F4X9_CAPHI	tr|A0A452F4X9|A0A452F4X9_CAPHI Lactoylglutathione lyase OS=Capra hircus OX=9925 GN=GLO1 PE=3 SV=1	20.78	0	9915	0	0	0	0	0	0	0	0	0	0	0	0
tr|A0A452F684|A0A452F684_CAPHI	tr|A0A452F684|A0A452F684_CAPHI HIT domain-containing protein OS=Capra hircus OX=9925 GN=HINT1 PE=4 SV=1	13.78	0	0	0	47183	0	0	0	0	0	0	0	0	0	0
tr|A0A452F843|A0A452F843_CAPHI	tr|A0A452F843|A0A452F843_CAPHI Uncharacterized protein OS=Capra hircus OX=9925 GN=EIF4EBP1 PE=4 SV=1	12.52	0	0	0	0	46434	0	0	0	0	0	0	0	0	0
tr|A0A452F9J6|A0A452F9J6_CAPHI	tr|A0A452F9J6|A0A452F9J6_CAPHI Uncharacterized protein OS=Capra hircus OX=9925 GN=PPP1R14B PE=4 SV=1	15.94	0	0	0	0	9500.5	0	0	0	0	0	0	0	0	0
tr|A0A452F9Y6|A0A452F9Y6_CAPHI	tr|A0A452F9Y6|A0A452F9Y6_CAPHI Ribosomal_S7 domain-containing protein OS=Capra hircus OX=9925 GN=RPS5 PE=3 SV=1	22.88	0	0	0	0	13899	0	0	0	0	0	0	0	0	0
tr|A0A452FAG7|A0A452FAG7_CAPHI	tr|A0A452FAG7|A0A452FAG7_CAPHI SGNH_hydro domain-containing protein OS=Capra hircus OX=9925 GN=PAFAH1B3 PE=4 SV=1	25.91	0	0	0	9348.3	0	0	0	0	0	0	0	0	0	0
tr|A0A452FF51|A0A452FF51_CAPHI	tr|A0A452FF51|A0A452FF51_CAPHI RRM domain-containing protein OS=Capra hircus OX=9925 GN=EIF4H PE=4 SV=1	23.88	0	0	0	28023	0	0	0	0	0	0	0	0	0	0
tr|A0A452FFJ4|A0A452FFJ4_CAPHI	tr|A0A452FFJ4|A0A452FFJ4_CAPHI Uncharacterized protein OS=Capra hircus OX=9925 GN=MUSTN1 PE=4 SV=1	9.34	0	0	0	0	23220	0	0	0	0	0	0	0	0	0
tr|A0A452FI38|A0A452FI38_CAPHI	tr|A0A452FI38|A0A452FI38_CAPHI Uncharacterized protein OS=Capra hircus OX=9925 GN=TPPP3 PE=4 SV=1	18.98	0	0	0	22245	0	0	0	0	0	0	0	0	0	0
tr|A0A452FKK3|A0A452FKK3_CAPHI	tr|A0A452FKK3|A0A452FKK3_CAPHI Uncharacterized protein OS=Capra hircus OX=9925 GN=PFDN2 PE=4 SV=1	16.65	0	0	0	0	26208	0	0	0	0	0	0	0	0	0
tr|A0A452FN01|A0A452FN01_CAPHI;tr|A0A452FMZ4|A0A452FMZ4_CAPHI;tr|A0A452FMV1|A0A452FMV1_CAPHI	tr|A0A452FN01|A0A452FN01_CAPHI Uncharacterized protein OS=Capra hircus OX=9925 GN=HNRNPD PE=4 SV=1;tr|A0A452FMZ4|A0A452FMZ4_CAPHI Uncharacterized protein OS=Capra hircus OX=9925 GN=HNRNPD PE=4 SV=1;tr|A0A452FMV1|A0A452FMV1_CAPHI Uncharacterized protein OS=	32.85	0	0	0	28436	0	0	0	0	0	0	0	0	0	0
tr|A0A452FPX8|A0A452FPX8_CAPHI;tr|A0A452FQ66|A0A452FQ66_CAPHI;tr|A0A452FPW8|A0A452FPW8_CAPHI	tr|A0A452FPX8|A0A452FPX8_CAPHI Uncharacterized protein OS=Capra hircus OX=9925 GN=HADHA PE=3 SV=1;tr|A0A452FQ66|A0A452FQ66_CAPHI Uncharacterized protein OS=Capra hircus OX=9925 GN=HADHA PE=3 SV=1;tr|A0A452FPW8|A0A452FPW8_CAPHI Uncharacterized protein OS=Ca	81.63	0	0	0	0	8237.6	0	0	0	0	0	0	0	0	0
tr|A0A452FST7|A0A452FST7_CAPHI	tr|A0A452FST7|A0A452FST7_CAPHI Uncharacterized protein OS=Capra hircus OX=9925 GN=MAPRE1 PE=4 SV=1	30.05	0	0	0	10334	0	0	0	0	0	0	0	0	0	0
tr|A0A452FZF8|A0A452FZF8_CAPHI	tr|A0A452FZF8|A0A452FZF8_CAPHI Uncharacterized protein OS=Capra hircus OX=9925 GN=DDAH1 PE=4 SV=1	31.28	0	0	0	44928	0	0	0	0	0	0	0	0	0	0
tr|C6K4R6|C6K4R6_CAPHI	tr|C6K4R6|C6K4R6_CAPHI Arginase OS=Capra hircus OX=9925 GN=ARG1 PE=2 SV=1	35.06	0	0	0	0	0	0	0	0	60799	0	0	0	0	0
tr|A0A452DZU0|A0A452DZU0_CAPHI	tr|A0A452DZU0|A0A452DZU0_CAPHI SERPIN domain-containing protein OS=Capra hircus OX=9925 GN=LOC102174926 PE=3 SV=1	52.67	0	0	0	16932	0	0	0	0	0	0	0	0	0	0
tr|A0A452EQ73|A0A452EQ73_CAPHI;tr|A0A452DSU5|A0A452DSU5_CAPHI	tr|A0A452EQ73|A0A452EQ73_CAPHI Uncharacterized protein OS=Capra hircus OX=9925 GN=MYL4 PE=4 SV=1;tr|A0A452DSU5|A0A452DSU5_CAPHI Uncharacterized protein OS=Capra hircus OX=9925 GN=MYL6B PE=4 SV=1	21.30	0	0	0	46142	0	0	0	0	0	0	0	0	0	0
tr|A0A452EV19|A0A452EV19_CAPHI	tr|A0A452EV19|A0A452EV19_CAPHI Uncharacterized protein OS=Capra hircus OX=9925 PE=4 SV=1	240.25	0	0	0	0	17398	0	0	0	0	0	0	0	0	0
tr|A0A452FJ79|A0A452FJ79_CAPHI;tr|A0A452EZH4|A0A452EZH4_CAPHI;tr|A0A452EZF6|A0A452EZF6_CAPHI;tr|A0A452FJ49|A0A452FJ49_CAPHI;tr|A0A452FJ84|A0A452FJ84_CAPHI	tr|A0A452FJ79|A0A452FJ79_CAPHI Uncharacterized protein OS=Capra hircus OX=9925 GN=MYH7 PE=3 SV=1;tr|A0A452EZH4|A0A452EZH4_CAPHI Uncharacterized protein OS=Capra hircus OX=9925 GN=MYH6 PE=3 SV=1;tr|A0A452EZF6|A0A452EZF6_CAPHI Uncharacterized protein OS=Capr	220.92	0	0	0	33132	0	0	0	0	0	0	0	0	0	0
tr|A0A452FHH6|A0A452FHH6_CAPHI;tr|A0A452FI46|A0A452FI46_CAPHI	tr|A0A452FHH6|A0A452FHH6_CAPHI Katanin p60 ATPase-containing subunit A-like 2 OS=Capra hircus OX=9925 GN=KATNAL2 PE=3 SV=1;tr|A0A452FI46|A0A452FI46_CAPHI Katanin p60 ATPase-containing subunit A-like 2 OS=Capra hircus OX=9925 GN=KATNAL2 PE=3 SV=1	59.05	0	0	0	28048	0	0	0	0	0	0	0	0	0	0
tr|A0A452G6E2|A0A452G6E2_CAPHI;tr|A0A452G6F8|A0A452G6F8_CAPHI	tr|A0A452G6E2|A0A452G6E2_CAPHI Gp_dh_N domain-containing protein OS=Capra hircus OX=9925 PE=3 SV=1;tr|A0A452G6F8|A0A452G6F8_CAPHI Gp_dh_N domain-containing protein OS=Capra hircus OX=9925 PE=3 SV=1	33.70	0	0	0	0	0	0	0	0	0	0	0	510440	0	0
tr|A0A452DJT6|A0A452DJT6_CAPHI;tr|A0A452G896|A0A452G896_CAPHI;tr|A0A452G8C4|A0A452G8C4_CAPHI;tr|A0A452DJT0|A0A452DJT0_CAPHI;tr|A0A452G868|A0A452G868_CAPHI;tr|A0A452DKY0|A0A452DKY0_CAPHI;tr|A0A452ENG3|A0A452ENG3_CAPHI;tr|A0A452EN60|A0A452EN60_CAPHI;tr|A0A452END9|A0A452END9_CAPHI	tr|A0A452DJT6|A0A452DJT6_CAPHI Serine/threonine-protein phosphatase OS=Capra hircus OX=9925 GN=PPP3CB PE=3 SV=1;tr|A0A452G896|A0A452G896_CAPHI Serine/threonine-protein phosphatase OS=Capra hircus OX=9925 GN=PPP3CA PE=3 SV=1;tr|A0A452G8C4|A0A452G8C4_CAPHI S	57.06	0	0	0	0	0	16425	0	0	0	0	0	0	0	0
tr|A0A452DJZ6|A0A452DJZ6_CAPHI;tr|A0A452DK05|A0A452DK05_CAPHI;tr|A0A452DL48|A0A452DL48_CAPHI	tr|A0A452DJZ6|A0A452DJZ6_CAPHI M20_dimer domain-containing protein OS=Capra hircus OX=9925 GN=CNDP2 PE=4 SV=1;tr|A0A452DK05|A0A452DK05_CAPHI M20_dimer domain-containing protein OS=Capra hircus OX=9925 GN=CNDP2 PE=4 SV=1;tr|A0A452DL48|A0A452DL48_CAPHI M20_d	52.73	0	0	0	14007	0	0	0	0	0	0	0	0	0	0
tr|A0A452DK85|A0A452DK85_CAPHI;tr|A0A452DK67|A0A452DK67_CAPHI;tr|A0A452FVE6|A0A452FVE6_CAPHI;tr|A0A452FVK4|A0A452FVK4_CAPHI;tr|A0A452DWD8|A0A452DWD8_CAPHI	tr|A0A452DK85|A0A452DK85_CAPHI Pyruvate dehydrogenase E1 component subunit alpha OS=Capra hircus OX=9925 GN=PDHA1 PE=4 SV=1;tr|A0A452DK67|A0A452DK67_CAPHI Pyruvate dehydrogenase E1 component subunit alpha OS=Capra hircus OX=9925 GN=PDHA1 PE=4 SV=1;tr|A0A45	43.39	0	0	0	0	0	0	0	0	0	8002	0	0	0	0
tr|A0A452DLG8|A0A452DLG8_CAPHI	tr|A0A452DLG8|A0A452DLG8_CAPHI Uncharacterized protein OS=Capra hircus OX=9925 GN=PHPT1 PE=4 SV=1	13.89	0	0	0	0	20967	0	0	0	0	0	0	0	0	0
tr|A0A452DMC5|A0A452DMC5_CAPHI	tr|A0A452DMC5|A0A452DMC5_CAPHI Uncharacterized protein OS=Capra hircus OX=9925 GN=CDC37 PE=4 SV=1	44.58	0	46930	0	0	0	0	0	0	0	0	0	0	0	0
tr|A0A452FL85|A0A452FL85_CAPHI;tr|A0A452DMC8|A0A452DMC8_CAPHI	tr|A0A452FL85|A0A452FL85_CAPHI Profilin OS=Capra hircus OX=9925 GN=PFN2 PE=3 SV=1;tr|A0A452DMC8|A0A452DMC8_CAPHI Profilin OS=Capra hircus OX=9925 PE=3 SV=1	15.03	0	0	0	0	0	0	0	0	0	0	84768	0	0	0
tr|A0A452DNL9|A0A452DNL9_CAPHI;tr|A0A452DNP7|A0A452DNP7_CAPHI;tr|A0A452DNI3|A0A452DNI3_CAPHI	tr|A0A452DNL9|A0A452DNL9_CAPHI Uncharacterized protein OS=Capra hircus OX=9925 GN=MTHFD1 PE=3 SV=1;tr|A0A452DNP7|A0A452DNP7_CAPHI Uncharacterized protein OS=Capra hircus OX=9925 GN=MTHFD1 PE=3 SV=1;tr|A0A452DNI3|A0A452DNI3_CAPHI Uncharacterized protein OS=	100.39	0	0	0	0	0	0	0	0	0	0	31879	0	0	0
tr|A0A452DNI8|A0A452DNI8_CAPHI	tr|A0A452DNI8|A0A452DNI8_CAPHI Uncharacterized protein OS=Capra hircus OX=9925 GN=PTER PE=3 SV=1	39.20	0	0	0	0	45457	0	0	0	0	0	0	0	0	0
tr|A0A452DPU8|A0A452DPU8_CAPHI	tr|A0A452DPU8|A0A452DPU8_CAPHI LRRNT domain-containing protein OS=Capra hircus OX=9925 GN=KERA PE=4 SV=1	40.46	0	0	0	0	76980	0	0	0	0	0	0	0	0	0
tr|A0A452DR88|A0A452DR88_CAPHI;tr|A0A452DR78|A0A452DR78_CAPHI	tr|A0A452DR88|A0A452DR88_CAPHI Uncharacterized protein OS=Capra hircus OX=9925 GN=TGFBI PE=4 SV=1;tr|A0A452DR78|A0A452DR78_CAPHI Uncharacterized protein OS=Capra hircus OX=9925 GN=TGFBI PE=4 SV=1	70.66	0	0	0	0	35011	0	0	0	0	0	0	0	0	0
tr|A0A452DRZ8|A0A452DRZ8_CAPHI	tr|A0A452DRZ8|A0A452DRZ8_CAPHI Aldo_ket_red domain-containing protein OS=Capra hircus OX=9925 GN=AKR1A1 PE=4 SV=1	36.56	0	0	0	0	0	0	0	0	0	0	0	67576	0	77859
tr|A0A452DVV1|A0A452DVV1_CAPHI	tr|A0A452DVV1|A0A452DVV1_CAPHI CYTOSOL_AP domain-containing protein OS=Capra hircus OX=9925 GN=LAP3 PE=3 SV=1	56.20	0	0	0	0	0	0	0	0	0	0	17727	0	0	0
tr|A0A452DY03|A0A452DY03_CAPHI;tr|A0A452DXY8|A0A452DXY8_CAPHI;tr|A0A452DXW5|A0A452DXW5_CAPHI;tr|A0A452DY60|A0A452DY60_CAPHI	tr|A0A452DY03|A0A452DY03_CAPHI PDZ domain-containing protein OS=Capra hircus OX=9925 GN=PDLIM5 PE=4 SV=1;tr|A0A452DXY8|A0A452DXY8_CAPHI Uncharacterized protein OS=Capra hircus OX=9925 GN=PDLIM5 PE=4 SV=1;tr|A0A452DXW5|A0A452DXW5_CAPHI Uncharacterized prote	26.49	0	0	0	0	15270	0	0	0	0	0	0	0	0	0
tr|A0A452E0R7|A0A452E0R7_CAPHI;tr|A0A452FBB9|A0A452FBB9_CAPHI;tr|A0A452F821|A0A452F821_CAPHI;tr|A0A452F8F0|A0A452F8F0_CAPHI	tr|A0A452E0R7|A0A452E0R7_CAPHI RRM domain-containing protein OS=Capra hircus OX=9925 PE=4 SV=1;tr|A0A452FBB9|A0A452FBB9_CAPHI RRM domain-containing protein OS=Capra hircus OX=9925 PE=4 SV=1;tr|A0A452F821|A0A452F821_CAPHI Uncharacterized protein OS=Capra hi	14.20	0	0	0	0	11391	0	0	0	0	0	0	0	0	0
tr|A0A452E294|A0A452E294_CAPHI	tr|A0A452E294|A0A452E294_CAPHI Superoxide dismutase OS=Capra hircus OX=9925 GN=SOD2 PE=3 SV=1	24.58	0	0	0	0	0	0	0	0	0	0	0	32945	0	0
tr|A0A452E8Q8|A0A452E8Q8_CAPHI;tr|A0A452E333|A0A452E333_CAPHI;tr|A0A452E4G3|A0A452E4G3_CAPHI;tr|A0A452FR35|A0A452FR35_CAPHI;tr|A0A452FLA3|A0A452FLA3_CAPHI	tr|A0A452E8Q8|A0A452E8Q8_CAPHI Ribosomal protein L19 OS=Capra hircus OX=9925 PE=3 SV=1;tr|A0A452E333|A0A452E333_CAPHI Ribosomal_L19e domain-containing protein OS=Capra hircus OX=9925 PE=4 SV=1;tr|A0A452E4G3|A0A452E4G3_CAPHI Ribosomal protein L19 OS=Capra h	23.20	0	7237.7	0	0	0	0	0	0	0	0	0	0	0	0
tr|A0A452E356|A0A452E356_CAPHI	tr|A0A452E356|A0A452E356_CAPHI AAA domain-containing protein OS=Capra hircus OX=9925 GN=PSMC3 PE=3 SV=1	49.54	0	0	0	0	27420	0	0	0	0	0	0	0	0	0
tr|A0A452E3X0|A0A452E3X0_CAPHI	tr|A0A452E3X0|A0A452E3X0_CAPHI Uncharacterized protein OS=Capra hircus OX=9925 GN=QDPR PE=4 SV=1	25.58	0	0	0	0	11087	0	0	0	0	0	0	0	0	0
tr|A0A452E4V7|A0A452E4V7_CAPHI;tr|A0A452E4U5|A0A452E4U5_CAPHI	tr|A0A452E4V7|A0A452E4V7_CAPHI SERPIN domain-containing protein OS=Capra hircus OX=9925 GN=SERPINC1 PE=3 SV=1;tr|A0A452E4U5|A0A452E4U5_CAPHI SERPIN domain-containing protein OS=Capra hircus OX=9925 GN=SERPINC1 PE=3 SV=1	52.05	0	0	0	0	61253	0	0	0	0	0	0	0	0	0
tr|A0A452F738|A0A452F738_CAPHI;tr|A0A452F8V5|A0A452F8V5_CAPHI;tr|A0A452E633|A0A452E633_CAPHI;tr|A0A452DS03|A0A452DS03_CAPHI;tr|A0A452GAI5|A0A452GAI5_CAPHI	tr|A0A452F738|A0A452F738_CAPHI Uncharacterized protein OS=Capra hircus OX=9925 GN=ARF5 PE=3 SV=1;tr|A0A452F8V5|A0A452F8V5_CAPHI Uncharacterized protein OS=Capra hircus OX=9925 GN=ARF3 PE=3 SV=1;tr|A0A452E633|A0A452E633_CAPHI Uncharacterized protein OS=Capr	20.53	0	0	0	0	25748	0	0	0	0	0	0	0	0	0
tr|A0A452E641|A0A452E641_CAPHI	tr|A0A452E641|A0A452E641_CAPHI MARVEL domain-containing protein OS=Capra hircus OX=9925 GN=SYPL2 PE=4 SV=1	29.17	0	14556	0	0	0	0	0	0	0	0	0	0	0	0
tr|A0A452E6Y1|A0A452E6Y1_CAPHI	tr|A0A452E6Y1|A0A452E6Y1_CAPHI Uncharacterized protein OS=Capra hircus OX=9925 GN=PFDN1 PE=4 SV=1	14.22	0	0	0	0	0	0	0	0	0	25421	0	0	0	0
tr|A0A452E968|A0A452E968_CAPHI	tr|A0A452E968|A0A452E968_CAPHI T-complex protein 1 subunit gamma OS=Capra hircus OX=9925 GN=CCT3 PE=3 SV=1	60.59	0	0	0	0	58142	0	0	0	0	34551	0	0	0	0
tr|A0A452EBJ2|A0A452EBJ2_CAPHI;tr|A0A452EAZ6|A0A452EAZ6_CAPHI	tr|A0A452EBJ2|A0A452EBJ2_CAPHI Uncharacterized protein OS=Capra hircus OX=9925 GN=CUTA PE=4 SV=1;tr|A0A452EAZ6|A0A452EAZ6_CAPHI Uncharacterized protein OS=Capra hircus OX=9925 GN=CUTA PE=4 SV=1	18.50	0	111330	0	0	107550	79299	0	0	0	0	0	0	0	0
tr|A0A452ED39|A0A452ED39_CAPHI	tr|A0A452ED39|A0A452ED39_CAPHI Uncharacterized protein OS=Capra hircus OX=9925 GN=GATD3A PE=4 SV=1	28.66	0	54877	0	0	56687	0	0	0	0	37538	0	0	0	0
tr|A0A452EDP2|A0A452EDP2_CAPHI;tr|A0A452ED42|A0A452ED42_CAPHI;tr|A0A452EDN3|A0A452EDN3_CAPHI	tr|A0A452EDP2|A0A452EDP2_CAPHI ABC1 domain-containing protein OS=Capra hircus OX=9925 GN=COQ8A PE=4 SV=1;tr|A0A452ED42|A0A452ED42_CAPHI ABC1 domain-containing protein OS=Capra hircus OX=9925 GN=COQ8A PE=4 SV=1;tr|A0A452EDN3|A0A452EDN3_CAPHI ABC1 domain-con	71.70	0	0	0	20997	0	0	0	0	0	0	0	0	0	0
tr|A0A452EDV9|A0A452EDV9_CAPHI;tr|A0A452ED98|A0A452ED98_CAPHI	tr|A0A452EDV9|A0A452EDV9_CAPHI Uncharacterized protein OS=Capra hircus OX=9925 GN=ACADS PE=3 SV=1;tr|A0A452ED98|A0A452ED98_CAPHI Uncharacterized protein OS=Capra hircus OX=9925 GN=ACADS PE=3 SV=1	44.29	0	37169	0	0	0	0	0	0	0	0	0	0	0	0
tr|A0A452G9Y1|A0A452G9Y1_CAPHI;tr|A0A452FE42|A0A452FE42_CAPHI;tr|A0A452ELU5|A0A452ELU5_CAPHI;tr|A0A452EF96|A0A452EF96_CAPHI;tr|A0A452F9K9|A0A452F9K9_CAPHI;tr|A0A452E180|A0A452E180_CAPHI	tr|A0A452G9Y1|A0A452G9Y1_CAPHI SERPIN domain-containing protein OS=Capra hircus OX=9925 GN=LOC108633473 PE=3 SV=1;tr|A0A452FE42|A0A452FE42_CAPHI SERPIN domain-containing protein OS=Capra hircus OX=9925 GN=LOC106503969 PE=3 SV=1;tr|A0A452ELU5|A0A452ELU5_CAP	42.64	0	0	0	0	0	0	0	0	0	0	0	18785	0	0
tr|I1VE57|I1VE57_CAPHI;tr|A0A452FX52|A0A452FX52_CAPHI;tr|A0A452EHI7|A0A452EHI7_CAPHI;tr|B2M0S8|B2M0S8_CAPHI	tr|I1VE57|I1VE57_CAPHI Ras-like protein family member A OS=Capra hircus OX=9925 GN=RHOA PE=2 SV=1;tr|A0A452FX52|A0A452FX52_CAPHI Uncharacterized protein OS=Capra hircus OX=9925 GN=RHOC PE=4 SV=1;tr|A0A452EHI7|A0A452EHI7_CAPHI Uncharacterized protein OS=Cap	21.77	0	42429	0	0	39450	0	0	0	0	0	0	0	0	0
tr|A0A452EHQ0|A0A452EHQ0_CAPHI;tr|A0A452EHL1|A0A452EHL1_CAPHI	tr|A0A452EHQ0|A0A452EHQ0_CAPHI Uncharacterized protein OS=Capra hircus OX=9925 GN=PPP1R1A PE=4 SV=1;tr|A0A452EHL1|A0A452EHL1_CAPHI Uncharacterized protein OS=Capra hircus OX=9925 GN=PPP1R1A PE=4 SV=1	17.58	0	34658	0	0	0	0	0	0	0	0	0	0	0	0
tr|A0A452FEJ8|A0A452FEJ8_CAPHI;tr|A0A452EKD2|A0A452EKD2_CAPHI;tr|A0A452EJT8|A0A452EJT8_CAPHI	tr|A0A452FEJ8|A0A452FEJ8_CAPHI T-complex protein 1 subunit delta OS=Capra hircus OX=9925 PE=3 SV=1;tr|A0A452EKD2|A0A452EKD2_CAPHI T-complex protein 1 subunit delta OS=Capra hircus OX=9925 GN=CCT4 PE=3 SV=1;tr|A0A452EJT8|A0A452EJT8_CAPHI T-complex protein 1	56.80	0	0	0	0	0	123220	0	0	0	0	0	0	0	0
tr|A0A452EKP2|A0A452EKP2_CAPHI	tr|A0A452EKP2|A0A452EKP2_CAPHI SGNH_hydro domain-containing protein OS=Capra hircus OX=9925 GN=PAFAH1B2 PE=4 SV=1	25.49	0	0	0	0	12470	0	0	0	0	0	0	0	0	0
tr|A0A452EL58|A0A452EL58_CAPHI;tr|A0A452ELA0|A0A452ELA0_CAPHI	tr|A0A452EL58|A0A452EL58_CAPHI NAD(P)H-hydrate epimerase OS=Capra hircus OX=9925 GN=NAXE PE=3 SV=1;tr|A0A452ELA0|A0A452ELA0_CAPHI NAD(P)H-hydrate epimerase OS=Capra hircus OX=9925 GN=NAXE PE=3 SV=1	30.85	0	0	0	0	0	68144	0	0	0	0	0	0	0	0
tr|A0A452EM32|A0A452EM32_CAPHI;sp|Q5FB29|SODC_CAPHI	tr|A0A452EM32|A0A452EM32_CAPHI Superoxide dismutase [Cu-Zn] OS=Capra hircus OX=9925 GN=SOD1 PE=3 SV=1;sp|Q5FB29|SODC_CAPHI Superoxide dismutase [Cu-Zn] OS=Capra hircus OX=9925 GN=SOD1 PE=2 SV=3	15.93	0	0	0	0	89770	0	0	0	0	0	0	0	0	0
tr|A0A452EN03|A0A452EN03_CAPHI;tr|A0A452EP62|A0A452EP62_CAPHI	tr|A0A452EN03|A0A452EN03_CAPHI Uncharacterized protein OS=Capra hircus OX=9925 GN=HSPG2 PE=4 SV=1;tr|A0A452EP62|A0A452EP62_CAPHI Uncharacterized protein OS=Capra hircus OX=9925 GN=HSPG2 PE=4 SV=1	464.42	0	0	0	0	8249.6	0	0	0	0	0	0	0	0	0
tr|A0A452EQW2|A0A452EQW2_CAPHI;tr|A0A452EQM2|A0A452EQM2_CAPHI;tr|A0A452EPW3|A0A452EPW3_CAPHI;tr|A0A452EPM8|A0A452EPM8_CAPHI;tr|A0A452EQY5|A0A452EQY5_CAPHI	tr|A0A452EQW2|A0A452EQW2_CAPHI Phosphorylase b kinase regulatory subunit OS=Capra hircus OX=9925 GN=PHKB PE=3 SV=1;tr|A0A452EQM2|A0A452EQM2_CAPHI Phosphorylase b kinase regulatory subunit OS=Capra hircus OX=9925 GN=PHKB PE=3 SV=1;tr|A0A452EPW3|A0A452EPW3_C	123.36	0	0	0	0	39881	0	0	0	0	0	0	0	0	0
tr|A0A452EQV3|A0A452EQV3_CAPHI;tr|A0A452ES46|A0A452ES46_CAPHI	tr|A0A452EQV3|A0A452EQV3_CAPHI AMP_N domain-containing protein OS=Capra hircus OX=9925 GN=PEPD PE=3 SV=1;tr|A0A452ES46|A0A452ES46_CAPHI AMP_N domain-containing protein OS=Capra hircus OX=9925 GN=PEPD PE=3 SV=1	54.86	0	0	0	0	16425	0	0	0	0	0	0	0	0	0
tr|A0A452ERJ6|A0A452ERJ6_CAPHI;tr|A0A452EQX0|A0A452EQX0_CAPHI	tr|A0A452ERJ6|A0A452ERJ6_CAPHI Uncharacterized protein OS=Capra hircus OX=9925 GN=LANCL1 PE=4 SV=1;tr|A0A452EQX0|A0A452EQX0_CAPHI Uncharacterized protein OS=Capra hircus OX=9925 GN=LANCL1 PE=4 SV=1	45.36	0	0	0	0	41094	0	0	0	0	0	0	0	0	0
tr|A0A452EQX6|A0A452EQX6_CAPHI	tr|A0A452EQX6|A0A452EQX6_CAPHI ACB domain-containing protein OS=Capra hircus OX=9925 GN=DBI PE=4 SV=1	10.04	0	83195	0	0	0	0	0	0	0	67722	0	0	0	0
tr|A0A452EUD9|A0A452EUD9_CAPHI	tr|A0A452EUD9|A0A452EUD9_CAPHI Alpha-carbonic anhydrase domain-containing protein OS=Capra hircus OX=9925 GN=CA2 PE=3 SV=1	29.13	0	0	0	17397	0	0	0	0	0	0	0	0	0	0
tr|A0A452EUR7|A0A452EUR7_CAPHI;tr|A0A452EUT2|A0A452EUT2_CAPHI;tr|A0A452EUM7|A0A452EUM7_CAPHI;tr|A0A452EUP3|A0A452EUP3_CAPHI;tr|A0A452EUM5|A0A452EUM5_CAPHI;tr|A0A452EUK5|A0A452EUK5_CAPHI;tr|A0A452EUH7|A0A452EUH7_CAPHI	tr|A0A452EUR7|A0A452EUR7_CAPHI GRIP domain-containing protein OS=Capra hircus OX=9925 GN=GOLGA4 PE=4 SV=1;tr|A0A452EUT2|A0A452EUT2_CAPHI GRIP domain-containing protein OS=Capra hircus OX=9925 GN=GOLGA4 PE=4 SV=1;tr|A0A452EUM7|A0A452EUM7_CAPHI GRIP domain-c	258.98	0	0	0	0	0	0	0	0	0	0	0	0	0	34455
tr|A0A452EVX4|A0A452EVX4_CAPHI	tr|A0A452EVX4|A0A452EVX4_CAPHI Uncharacterized protein OS=Capra hircus OX=9925 GN=TCP1 PE=3 SV=1	60.29	0	20069	0	0	0	0	0	0	0	0	0	0	0	0
tr|A0A452EWE8|A0A452EWE8_CAPHI;tr|A0A452EWC5|A0A452EWC5_CAPHI;tr|A0A452EWI9|A0A452EWI9_CAPHI	tr|A0A452EWE8|A0A452EWE8_CAPHI Uncharacterized protein OS=Capra hircus OX=9925 GN=CAPNS1 PE=4 SV=1;tr|A0A452EWC5|A0A452EWC5_CAPHI Uncharacterized protein OS=Capra hircus OX=9925 GN=CAPNS1 PE=4 SV=1;tr|A0A452EWI9|A0A452EWI9_CAPHI Uncharacterized protein OS=	23.27	0	0	0	0	13527	0	0	0	0	0	0	0	0	0
tr|A0A452EXG6|A0A452EXG6_CAPHI;tr|A0A452EXC0|A0A452EXC0_CAPHI;tr|A0A452EXG5|A0A452EXG5_CAPHI;tr|A0A452EXE5|A0A452EXE5_CAPHI;tr|A0A452F0D4|A0A452F0D4_CAPHI;tr|A0A452FSX0|A0A452FSX0_CAPHI;tr|A0A452FTB7|A0A452FTB7_CAPHI;tr|A0A452DUC4|A0A452DUC4_CAPHI	tr|A0A452EXG6|A0A452EXG6_CAPHI Uncharacterized protein OS=Capra hircus OX=9925 GN=NAP1L4 PE=3 SV=1;tr|A0A452EXC0|A0A452EXC0_CAPHI Uncharacterized protein OS=Capra hircus OX=9925 GN=NAP1L4 PE=3 SV=1;tr|A0A452EXG5|A0A452EXG5_CAPHI Uncharacterized protein OS=	42.69	0	53733	0	0	0	0	0	0	0	0	0	0	0	0
tr|A0A452EXW7|A0A452EXW7_CAPHI	tr|A0A452EXW7|A0A452EXW7_CAPHI Uncharacterized protein OS=Capra hircus OX=9925 GN=SMYD1 PE=4 SV=1	56.70	0	0	0	0	23739	0	0	0	0	0	0	0	0	0
tr|A0A452EYE0|A0A452EYE0_CAPHI;tr|A0A452EYB0|A0A452EYB0_CAPHI;tr|A0A452EYA7|A0A452EYA7_CAPHI	tr|A0A452EYE0|A0A452EYE0_CAPHI PH domain-containing protein OS=Capra hircus OX=9925 GN=ANLN PE=4 SV=1;tr|A0A452EYB0|A0A452EYB0_CAPHI PH domain-containing protein OS=Capra hircus OX=9925 GN=ANLN PE=4 SV=1;tr|A0A452EYA7|A0A452EYA7_CAPHI PH domain-containing	124.51	0	0	0	0	0	0	0	0	0	105960	0	0	0	0
tr|A0A452F0L6|A0A452F0L6_CAPHI	tr|A0A452F0L6|A0A452F0L6_CAPHI Uncharacterized protein OS=Capra hircus OX=9925 GN=FBLN5 PE=4 SV=1	50.18	0	0	0	0	60400	0	0	0	0	0	0	0	0	0
tr|A0A452F1F7|A0A452F1F7_CAPHI;tr|A0A452EA01|A0A452EA01_CAPHI	tr|A0A452F1F7|A0A452F1F7_CAPHI Uncharacterized protein OS=Capra hircus OX=9925 GN=RPLP2 PE=3 SV=1;tr|A0A452EA01|A0A452EA01_CAPHI Uncharacterized protein OS=Capra hircus OX=9925 PE=3 SV=1	11.68	0	0	0	0	61537	0	0	0	0	0	0	0	0	0
tr|A0A452F375|A0A452F375_CAPHI;tr|A0A452F308|A0A452F308_CAPHI	tr|A0A452F375|A0A452F375_CAPHI Uncharacterized protein OS=Capra hircus OX=9925 GN=GPX1 PE=4 SV=1;tr|A0A452F308|A0A452F308_CAPHI Glutathione peroxidase OS=Capra hircus OX=9925 GN=GPX1 PE=3 SV=1	20.19	0	0	0	0	0	0	0	0	0	0	18137	0	0	0
tr|A0A452F3U3|A0A452F3U3_CAPHI	tr|A0A452F3U3|A0A452F3U3_CAPHI Uncharacterized protein OS=Capra hircus OX=9925 GN=CCT5 PE=3 SV=1	59.63	0	0	0	0	22293	0	0	0	0	0	0	0	0	0
tr|A0A452F4L3|A0A452F4L3_CAPHI	tr|A0A452F4L3|A0A452F4L3_CAPHI Fibrinogen alpha chain OS=Capra hircus OX=9925 GN=FGA PE=4 SV=1	67.00	0	0	0	0	28182	0	0	0	0	0	0	0	0	0
tr|A0A452F4M0|A0A452F4M0_CAPHI;tr|A0A452F4N0|A0A452F4N0_CAPHI;tr|A0A452F4M6|A0A452F4M6_CAPHI	tr|A0A452F4M0|A0A452F4M0_CAPHI Amidohydro-rel domain-containing protein OS=Capra hircus OX=9925 GN=DPYSL3 PE=4 SV=1;tr|A0A452F4N0|A0A452F4N0_CAPHI Amidohydro-rel domain-containing protein OS=Capra hircus OX=9925 GN=DPYSL3 PE=4 SV=1;tr|A0A452F4M6|A0A452F4M6	61.33	0	0	0	0	30170	0	0	0	0	0	0	0	0	0
tr|A0A452F7Q7|A0A452F7Q7_CAPHI;tr|A0A452F7R4|A0A452F7R4_CAPHI;tr|A0A452F8D7|A0A452F8D7_CAPHI	tr|A0A452F7Q7|A0A452F7Q7_CAPHI NIPSNAP domain-containing protein OS=Capra hircus OX=9925 GN=NIPSNAP2 PE=4 SV=1;tr|A0A452F7R4|A0A452F7R4_CAPHI NIPSNAP domain-containing protein OS=Capra hircus OX=9925 GN=NIPSNAP2 PE=4 SV=1;tr|A0A452F8D7|A0A452F8D7_CAPHI NIP	32.93	0	0	0	0	0	0	130800	0	0	0	0	0	0	0
tr|A0A452F8M2|A0A452F8M2_CAPHI	tr|A0A452F8M2|A0A452F8M2_CAPHI Uncharacterized protein OS=Capra hircus OX=9925 GN=BAG3 PE=4 SV=1	61.32	0	0	0	0	18351	0	0	0	0	0	0	0	0	0
tr|A0A452F997|A0A452F997_CAPHI;tr|A0A452F9E0|A0A452F9E0_CAPHI	tr|A0A452F997|A0A452F997_CAPHI Uncharacterized protein OS=Capra hircus OX=9925 GN=TNNC1 PE=4 SV=1;tr|A0A452F9E0|A0A452F9E0_CAPHI Uncharacterized protein OS=Capra hircus OX=9925 GN=TNNC1 PE=4 SV=1	16.94	0	71307	0	0	0	0	0	0	0	0	111380	0	0	0
tr|A0A452FAB7|A0A452FAB7_CAPHI	tr|A0A452FAB7|A0A452FAB7_CAPHI AA_TRNA_LIGASE_II domain-containing protein OS=Capra hircus OX=9925 GN=SARS PE=4 SV=1	58.87	0	0	0	0	12789	0	0	0	0	0	0	0	0	0
tr|A0A452FB11|A0A452FB11_CAPHI	tr|A0A452FB11|A0A452FB11_CAPHI Proteasome subunit alpha type OS=Capra hircus OX=9925 GN=PSMA1 PE=3 SV=1	29.59	0	44181	0	0	38796	0	0	0	0	0	0	0	0	0
tr|A0A452FC01|A0A452FC01_CAPHI;tr|A0A452FC90|A0A452FC90_CAPHI;tr|A0A452FZU9|A0A452FZU9_CAPHI;tr|A0A452FZV5|A0A452FZV5_CAPHI;tr|A0A452G071|A0A452G071_CAPHI;tr|A0A452G067|A0A452G067_CAPHI;tr|A0A452G066|A0A452G066_CAPHI	tr|A0A452FC01|A0A452FC01_CAPHI Uncharacterized protein OS=Capra hircus OX=9925 GN=MYL2 PE=4 SV=1;tr|A0A452FC90|A0A452FC90_CAPHI Uncharacterized protein OS=Capra hircus OX=9925 GN=MYL2 PE=4 SV=1;tr|A0A452FZU9|A0A452FZU9_CAPHI Uncharacterized protein OS=Capr	18.90	0	0	0	0	0	0	0	0	0	0	60850	0	0	0
tr|A0A452FD71|A0A452FD71_CAPHI	tr|A0A452FD71|A0A452FD71_CAPHI Uncharacterized protein OS=Capra hircus OX=9925 GN=FETUB PE=4 SV=1	42.50	0	14182	0	0	0	0	0	0	0	0	0	0	0	0
tr|A0A452FDR2|A0A452FDR2_CAPHI	tr|A0A452FDR2|A0A452FDR2_CAPHI 40S ribosomal protein S8 OS=Capra hircus OX=9925 GN=RPS8 PE=3 SV=1	24.15	0	0	0	0	0	0	0	0	0	0	19089	0	0	0
tr|A0A452FEV6|A0A452FEV6_CAPHI;tr|A0A452FEP4|A0A452FEP4_CAPHI	tr|A0A452FEV6|A0A452FEV6_CAPHI W2 domain-containing protein OS=Capra hircus OX=9925 GN=BZW2 PE=4 SV=1;tr|A0A452FEP4|A0A452FEP4_CAPHI W2 domain-containing protein OS=Capra hircus OX=9925 GN=BZW2 PE=4 SV=1	48.09	0	0	0	0	0	0	0	0	0	0	14935	0	0	0
tr|A0A452FG03|A0A452FG03_CAPHI	tr|A0A452FG03|A0A452FG03_CAPHI Annexin OS=Capra hircus OX=9925 GN=ANXA1 PE=3 SV=1	38.90	0	0	0	33806	46045	0	0	0	0	28847	0	0	0	0
tr|A0A452FGA5|A0A452FGA5_CAPHI	tr|A0A452FGA5|A0A452FGA5_CAPHI Protein kinase domain-containing protein OS=Capra hircus OX=9925 GN=PHKG1 PE=3 SV=1	44.87	0	0	0	0	33147	0	0	0	0	0	0	0	0	0
tr|A0A452FHT0|A0A452FHT0_CAPHI;tr|A0A452FHJ5|A0A452FHJ5_CAPHI	tr|A0A452FHT0|A0A452FHT0_CAPHI Uncharacterized protein OS=Capra hircus OX=9925 GN=PDLIM1 PE=4 SV=1;tr|A0A452FHJ5|A0A452FHJ5_CAPHI Uncharacterized protein OS=Capra hircus OX=9925 GN=PDLIM1 PE=4 SV=1	35.89	0	0	0	0	0	8723.4	0	0	0	0	0	0	0	0
tr|A0A452FIR7|A0A452FIR7_CAPHI	tr|A0A452FIR7|A0A452FIR7_CAPHI Uncharacterized protein OS=Capra hircus OX=9925 GN=GLRX3 PE=4 SV=1	37.27	0	0	0	0	21238	0	0	0	0	0	0	0	0	0
tr|A0A452FM00|A0A452FM00_CAPHI	tr|A0A452FM00|A0A452FM00_CAPHI FABP domain-containing protein OS=Capra hircus OX=9925 GN=FABP5 PE=3 SV=1	15.10	0	0	0	0	0	0	0	174100	0	0	114510	0	0	0
tr|A0A452FMX3|A0A452FMX3_CAPHI	tr|A0A452FMX3|A0A452FMX3_CAPHI Uncharacterized protein OS=Capra hircus OX=9925 GN=PLEC PE=4 SV=1	469.68	0	0	0	0	10189	0	0	0	0	0	0	0	0	0
tr|A0A452FQK2|A0A452FQK2_CAPHI	tr|A0A452FQK2|A0A452FQK2_CAPHI Aminopeptidase OS=Capra hircus OX=9925 GN=NPEPPS PE=3 SV=1	103.63	0	0	0	0	13231	0	0	0	0	0	0	0	0	0
tr|A0A452FQK5|A0A452FQK5_CAPHI	tr|A0A452FQK5|A0A452FQK5_CAPHI Uncharacterized protein OS=Capra hircus OX=9925 GN=MIF PE=4 SV=1	12.34	0	280050	0	224250	0	0	0	0	0	0	0	0	0	0
tr|A0A452FR66|A0A452FR66_CAPHI;tr|A0A452FQV0|A0A452FQV0_CAPHI	tr|A0A452FR66|A0A452FR66_CAPHI RanBD1 domain-containing protein OS=Capra hircus OX=9925 GN=RANBP1 PE=4 SV=1;tr|A0A452FQV0|A0A452FQV0_CAPHI RanBD1 domain-containing protein OS=Capra hircus OX=9925 GN=RANBP1 PE=4 SV=1	22.55	0	0	0	0	7122.6	0	0	0	0	0	0	0	0	0
tr|A0A452FQV1|A0A452FQV1_CAPHI	tr|A0A452FQV1|A0A452FQV1_CAPHI T-complex protein 1 subunit eta OS=Capra hircus OX=9925 GN=CCT7 PE=3 SV=1	59.44	0	0	0	17332	0	0	0	0	0	0	0	0	0	0
tr|A0A452FTJ0|A0A452FTJ0_CAPHI	tr|A0A452FTJ0|A0A452FTJ0_CAPHI Uncharacterized protein OS=Capra hircus OX=9925 GN=CALR PE=3 SV=1	48.03	0	0	0	0	50371	0	0	0	0	0	0	0	0	0
tr|A0A452FVD3|A0A452FVD3_CAPHI;tr|A0A452G020|A0A452G020_CAPHI;tr|A0A452FIA0|A0A452FIA0_CAPHI	tr|A0A452FVD3|A0A452FVD3_CAPHI Rac family small GTPase 1 OS=Capra hircus OX=9925 GN=RAC1 PE=4 SV=1;tr|A0A452G020|A0A452G020_CAPHI Uncharacterized protein OS=Capra hircus OX=9925 GN=RAC2 PE=4 SV=1;tr|A0A452FIA0|A0A452FIA0_CAPHI Uncharacterized protein OS=Ca	21.07	0	0	0	0	0	0	0	0	0	0	31691	0	0	0
tr|A0A452FYF6|A0A452FYF6_CAPHI	tr|A0A452FYF6|A0A452FYF6_CAPHI GTP:AMP phosphotransferase AK3, mitochondrial OS=Capra hircus OX=9925 GN=AK3 PE=3 SV=1	25.70	0	0	0	0	32322	0	0	0	0	0	0	0	0	0
tr|A0A452G1L9|A0A452G1L9_CAPHI;tr|A0A452G1J4|A0A452G1J4_CAPHI;tr|A0A452G155|A0A452G155_CAPHI	tr|A0A452G1L9|A0A452G1L9_CAPHI TGc domain-containing protein OS=Capra hircus OX=9925 GN=TGM2 PE=4 SV=1;tr|A0A452G1J4|A0A452G1J4_CAPHI TGc domain-containing protein OS=Capra hircus OX=9925 GN=TGM2 PE=4 SV=1;tr|A0A452G155|A0A452G155_CAPHI TGc domain-containi	68.44	0	0	0	0	12654	0	0	0	0	0	0	0	0	0
tr|A0A452G2Q5|A0A452G2Q5_CAPHI;tr|A0A452G2S1|A0A452G2S1_CAPHI	tr|A0A452G2Q5|A0A452G2Q5_CAPHI LMWPc domain-containing protein OS=Capra hircus OX=9925 GN=ACP1 PE=4 SV=1;tr|A0A452G2S1|A0A452G2S1_CAPHI LMWPc domain-containing protein OS=Capra hircus OX=9925 GN=ACP1 PE=4 SV=1	17.83	0	0	0	0	8787.2	0	0	0	0	0	0	0	0	0
tr|A0A452G2T8|A0A452G2T8_CAPHI	tr|A0A452G2T8|A0A452G2T8_CAPHI Acylphosphatase-like domain-containing protein OS=Capra hircus OX=9925 PE=3 SV=1	9.51	0	29678	0	0	0	0	0	0	0	0	0	0	0	0
tr|A0A452G359|A0A452G359_CAPHI;tr|A0A452G375|A0A452G375_CAPHI	tr|A0A452G359|A0A452G359_CAPHI S-(hydroxymethyl)glutathione dehydrogenase OS=Capra hircus OX=9925 GN=ADH5 PE=3 SV=1;tr|A0A452G375|A0A452G375_CAPHI S-(hydroxymethyl)glutathione dehydrogenase OS=Capra hircus OX=9925 GN=ADH5 PE=3 SV=1	39.71	0	0	0	0	59518	0	0	0	0	0	0	0	0	0
tr|A0A452G497|A0A452G497_CAPHI	tr|A0A452G497|A0A452G497_CAPHI TPR_REGION domain-containing protein OS=Capra hircus OX=9925 GN=SGTA PE=4 SV=1	34.19	0	0	0	0	15143	0	0	0	0	0	0	0	0	0
tr|A0A452G4D6|A0A452G4D6_CAPHI	tr|A0A452G4D6|A0A452G4D6_CAPHI Uncharacterized protein OS=Capra hircus OX=9925 GN=CCT2 PE=3 SV=1	57.46	0	0	0	0	0	56841	0	0	0	0	0	0	0	0
tr|A0A452G4I2|A0A452G4I2_CAPHI	tr|A0A452G4I2|A0A452G4I2_CAPHI SHSP domain-containing protein OS=Capra hircus OX=9925 GN=HSPB2 PE=3 SV=1	20.20	0	63021	0	0	67528	0	0	0	0	0	81792	0	0	0
tr|A0A452G6D2|A0A452G6D2_CAPHI	tr|A0A452G6D2|A0A452G6D2_CAPHI 6-phosphogluconate dehydrogenase, decarboxylating OS=Capra hircus OX=9925 GN=PGD PE=3 SV=1	51.98	0	0	0	0	8123.6	0	0	0	0	0	0	0	0	0
tr|A0A452G6Y9|A0A452G6Y9_CAPHI	tr|A0A452G6Y9|A0A452G6Y9_CAPHI CMP/dCMP-type deaminase domain-containing protein OS=Capra hircus OX=9925 GN=APOBEC2 PE=4 SV=1	25.79	0	28081	0	0	36212	29197	0	0	0	0	0	0	0	0
tr|A0A452G757|A0A452G757_CAPHI	tr|A0A452G757|A0A452G757_CAPHI IF rod domain-containing protein OS=Capra hircus OX=9925 GN=NES PE=3 SV=1	173.71	0	0	0	0	15288	0	0	0	0	0	0	0	0	0
tr|A0A452G855|A0A452G855_CAPHI;tr|A0A452G7V5|A0A452G7V5_CAPHI	tr|A0A452G855|A0A452G855_CAPHI Protein disulfide-isomerase OS=Capra hircus OX=9925 GN=P4HB PE=3 SV=1;tr|A0A452G7V5|A0A452G7V5_CAPHI Protein disulfide-isomerase OS=Capra hircus OX=9925 GN=P4HB PE=3 SV=1	56.71	0	38592	0	0	0	0	0	0	0	0	0	0	0	0
tr|A0A452G8Y9|A0A452G8Y9_CAPHI	tr|A0A452G8Y9|A0A452G8Y9_CAPHI Uncharacterized protein OS=Capra hircus OX=9925 GN=SLC25A4 PE=3 SV=1	32.97	0	14091	0	0	0	0	0	0	0	0	0	0	0	0
tr|A0A452G9H1|A0A452G9H1_CAPHI	tr|A0A452G9H1|A0A452G9H1_CAPHI Uncharacterized protein OS=Capra hircus OX=9925 GN=EEF1B2 PE=3 SV=1	24.80	0	0	0	34525	0	0	0	0	0	0	0	0	0	0
tr|A0A452G9L7|A0A452G9L7_CAPHI;tr|A0A452GA11|A0A452GA11_CAPHI;tr|A0A452G9K9|A0A452G9K9_CAPHI	tr|A0A452G9L7|A0A452G9L7_CAPHI Uncharacterized protein OS=Capra hircus OX=9925 GN=MYBPC1 PE=4 SV=1;tr|A0A452GA11|A0A452GA11_CAPHI Uncharacterized protein OS=Capra hircus OX=9925 GN=MYBPC1 PE=4 SV=1;tr|A0A452G9K9|A0A452G9K9_CAPHI Uncharacterized protein OS=	125.91	0	0	0	0	0	0	0	0	0	0	44172	0	0	0
tr|A0A452G9Z3|A0A452G9Z3_CAPHI	tr|A0A452G9Z3|A0A452G9Z3_CAPHI PCI domain-containing protein OS=Capra hircus OX=9925 GN=COPS8 PE=4 SV=1	23.19	0	0	0	10316	0	0	0	0	0	0	0	0	0	0
tr|A0A452GBK7|A0A452GBK7_CAPHI	tr|A0A452GBK7|A0A452GBK7_CAPHI Uncharacterized protein OS=Capra hircus OX=9925 GN=C1QBP PE=4 SV=1	30.48	0	65996	0	0	79340	0	0	0	0	0	0	0	0	0
tr|B9VR86|B9VR86_CAPHI	tr|B9VR86|B9VR86_CAPHI Proteasome subunit alpha type OS=Capra hircus OX=9925 GN=PSMA6 PE=2 SV=1	27.40	0	0	0	0	41881	0	0	0	0	0	0	0	0	0
tr|A0A452E6A2|A0A452E6A2_CAPHI	tr|A0A452E6A2|A0A452E6A2_CAPHI SERPIN domain-containing protein OS=Capra hircus OX=9925 GN=LOC102174291 PE=3 SV=1	46.60	6734.4	0	0	0	0	0	0	0	0	0	0	0	0	0
tr|A0A452DR18|A0A452DR18_CAPHI;tr|A0A452DR21|A0A452DR21_CAPHI;tr|A0A452DR33|A0A452DR33_CAPHI	tr|A0A452DR18|A0A452DR18_CAPHI Uncharacterized protein OS=Capra hircus OX=9925 GN=HNRNPU PE=4 SV=1;tr|A0A452DR21|A0A452DR21_CAPHI Uncharacterized protein OS=Capra hircus OX=9925 GN=HNRNPU PE=4 SV=1;tr|A0A452DR33|A0A452DR33_CAPHI Uncharacterized protein OS=	88.16	0	0	0	0	39460	0	0	0	0	0	0	0	0	0
tr|A0A452DRC0|A0A452DRC0_CAPHI	tr|A0A452DRC0|A0A452DRC0_CAPHI Uncharacterized protein OS=Capra hircus OX=9925 GN=GALK1 PE=4 SV=1	42.24	0	0	0	0	10281	0	0	0	0	0	0	0	0	0
tr|A0A452DSU1|A0A452DSU1_CAPHI;tr|A0A452F250|A0A452F250_CAPHI	tr|A0A452DSU1|A0A452DSU1_CAPHI Uncharacterized protein OS=Capra hircus OX=9925 GN=PDCD5 PE=4 SV=1;tr|A0A452F250|A0A452F250_CAPHI Uncharacterized protein OS=Capra hircus OX=9925 PE=4 SV=1	14.23	0	0	0	87174	0	82668	0	0	0	47146	0	0	0	0
tr|A0A452DT03|A0A452DT03_CAPHI	tr|A0A452DT03|A0A452DT03_CAPHI Uncharacterized protein OS=Capra hircus OX=9925 GN=PGM5 PE=3 SV=1	62.15	0	42458	0	0	0	0	0	0	0	0	0	0	0	0
tr|A0A452DTH2|A0A452DTH2_CAPHI;tr|A0A452DTE5|A0A452DTE5_CAPHI;tr|A0A452DTD0|A0A452DTD0_CAPHI	tr|A0A452DTH2|A0A452DTH2_CAPHI Uncharacterized protein OS=Capra hircus OX=9925 GN=TLN1 PE=4 SV=1;tr|A0A452DTE5|A0A452DTE5_CAPHI Uncharacterized protein OS=Capra hircus OX=9925 GN=TLN1 PE=4 SV=1;tr|A0A452DTD0|A0A452DTD0_CAPHI Uncharacterized protein OS=Capr	267.22	0	0	0	0	28794	0	0	0	0	0	0	0	0	0
tr|A0A452DUS0|A0A452DUS0_CAPHI;tr|A0A452DUT2|A0A452DUT2_CAPHI	tr|A0A452DUS0|A0A452DUS0_CAPHI Uncharacterized protein OS=Capra hircus OX=9925 GN=ACO1 PE=3 SV=1;tr|A0A452DUT2|A0A452DUT2_CAPHI Uncharacterized protein OS=Capra hircus OX=9925 GN=ACO1 PE=3 SV=1	98.13	0	0	0	0	43715	0	0	0	0	0	0	0	0	0
tr|A0A452DWR4|A0A452DWR4_CAPHI;tr|A0A452DWP9|A0A452DWP9_CAPHI	tr|A0A452DWR4|A0A452DWR4_CAPHI Aldedh domain-containing protein OS=Capra hircus OX=9925 GN=ALDH7A1 PE=4 SV=1;tr|A0A452DWP9|A0A452DWP9_CAPHI Aldedh domain-containing protein OS=Capra hircus OX=9925 GN=ALDH7A1 PE=3 SV=1	57.39	0	0	0	0	0	0	0	0	0	57299	0	0	0	0
tr|A0A452E0C3|A0A452E0C3_CAPHI	tr|A0A452E0C3|A0A452E0C3_CAPHI Uncharacterized protein OS=Capra hircus OX=9925 GN=HSPE1 PE=3 SV=1	10.80	0	93995	0	0	0	0	0	0	159530	0	141210	0	0	0
tr|A0A452E5W1|A0A452E5W1_CAPHI;tr|A0A452E5T5|A0A452E5T5_CAPHI;tr|A0A452DNY6|A0A452DNY6_CAPHI;tr|A0A452EK19|A0A452EK19_CAPHI;tr|A0A452EVA5|A0A452EVA5_CAPHI;tr|A0A452EVF5|A0A452EVF5_CAPHI	tr|A0A452E5W1|A0A452E5W1_CAPHI CSD_1 domain-containing protein OS=Capra hircus OX=9925 GN=YBX3 PE=4 SV=1;tr|A0A452E5T5|A0A452E5T5_CAPHI CSD_1 domain-containing protein OS=Capra hircus OX=9925 GN=YBX3 PE=4 SV=1	38.13	0	0	0	0	41844	0	0	0	0	0	0	0	0	0
tr|A0A452EA11|A0A452EA11_CAPHI	tr|A0A452EA11|A0A452EA11_CAPHI CBM20 domain-containing protein OS=Capra hircus OX=9925 GN=STBD1 PE=4 SV=1	35.81	0	0	0	34664	0	0	0	0	0	0	0	0	0	0
tr|A0A452EHR0|A0A452EHR0_CAPHI;tr|A0A452EHA4|A0A452EHA4_CAPHI	tr|A0A452EHR0|A0A452EHR0_CAPHI AA_TRNA_LIGASE_II domain-containing protein OS=Capra hircus OX=9925 GN=TARS PE=3 SV=1;tr|A0A452EHA4|A0A452EHA4_CAPHI AA_TRNA_LIGASE_II domain-containing protein OS=Capra hircus OX=9925 GN=TARS PE=3 SV=1	80.82	0	0	0	0	37052	0	0	0	0	0	0	0	0	0
tr|A0A452EHK2|A0A452EHK2_CAPHI;tr|A0A452EHJ8|A0A452EHJ8_CAPHI;tr|A0A452EI16|A0A452EI16_CAPHI;tr|A0A452E202|A0A452E202_CAPHI;tr|A0A452ERS2|A0A452ERS2_CAPHI	tr|A0A452EHK2|A0A452EHK2_CAPHI NAC-A/B domain-containing protein OS=Capra hircus OX=9925 GN=NACA PE=4 SV=1;tr|A0A452EHJ8|A0A452EHJ8_CAPHI NAC-A/B domain-containing protein OS=Capra hircus OX=9925 GN=NACA PE=4 SV=1;tr|A0A452EI16|A0A452EI16_CAPHI NAC-A/B dom	23.31	0	0	0	0	0	0	0	0	0	0	52137	0	0	0
tr|A0A452FYQ9|A0A452FYQ9_CAPHI;tr|A0A452EHZ1|A0A452EHZ1_CAPHI;tr|A0A452FQD3|A0A452FQD3_CAPHI;tr|A0A452EPZ6|A0A452EPZ6_CAPHI;tr|A0A452EQW1|A0A452EQW1_CAPHI	tr|A0A452FYQ9|A0A452FYQ9_CAPHI Ubiquitin-like domain-containing protein OS=Capra hircus OX=9925 GN=UBA52 PE=4 SV=1;tr|A0A452EHZ1|A0A452EHZ1_CAPHI Ubiquitin-like domain-containing protein OS=Capra hircus OX=9925 GN=RPS27A PE=4 SV=1;tr|A0A452FQD3|A0A452FQD3_	14.73	0	288610	0	0	186580	0	0	0	664800	0	0	0	0	412780
tr|A0A452ELZ3|A0A452ELZ3_CAPHI;tr|A0A452FE88|A0A452FE88_CAPHI;tr|A0A452FEU7|A0A452FEU7_CAPHI;tr|A0A452E8Y5|A0A452E8Y5_CAPHI	tr|A0A452ELZ3|A0A452ELZ3_CAPHI Aldo_ket_red domain-containing protein OS=Capra hircus OX=9925 GN=LOC102170282 PE=4 SV=1;tr|A0A452FE88|A0A452FE88_CAPHI Aldo_ket_red domain-containing protein OS=Capra hircus OX=9925 GN=LOC106503221 PE=4 SV=1;tr|A0A452FEU7|A0	32.87	0	0	0	0	28832	0	0	0	0	0	0	0	0	0
tr|A0A452EN27|A0A452EN27_CAPHI	tr|A0A452EN27|A0A452EN27_CAPHI PCI domain-containing protein OS=Capra hircus OX=9925 GN=COPS4 PE=4 SV=1	46.28	0	10436	0	0	0	0	0	0	0	0	0	0	0	0
tr|A0A452EN49|A0A452EN49_CAPHI;tr|A0A452EWL7|A0A452EWL7_CAPHI;tr|A0A452EMT2|A0A452EMT2_CAPHI;tr|A0A452EWG3|A0A452EWG3_CAPHI;tr|A0A452EWP7|A0A452EWP7_CAPHI	tr|A0A452EN49|A0A452EN49_CAPHI Uncharacterized protein OS=Capra hircus OX=9925 GN=HNRNPK PE=4 SV=1;tr|A0A452EWL7|A0A452EWL7_CAPHI Uncharacterized protein OS=Capra hircus OX=9925 PE=4 SV=1;tr|A0A452EMT2|A0A452EMT2_CAPHI Uncharacterized protein OS=Capra hirc	48.55	0	0	0	0	46031	0	0	57200	0	0	0	0	0	0
tr|A0A452EPK0|A0A452EPK0_CAPHI;tr|A0A452FXP5|A0A452FXP5_CAPHI	tr|A0A452EPK0|A0A452EPK0_CAPHI Ubiquitin-like domain-containing protein OS=Capra hircus OX=9925 GN=ELOB PE=4 SV=1;tr|A0A452FXP5|A0A452FXP5_CAPHI Ubiquitin-like domain-containing protein OS=Capra hircus OX=9925 PE=4 SV=1	13.17	0	35451	0	0	0	0	0	0	0	0	0	0	0	0
tr|A0A452EVY7|A0A452EVY7_CAPHI	tr|A0A452EVY7|A0A452EVY7_CAPHI Uncharacterized protein OS=Capra hircus OX=9925 GN=AAMDC PE=4 SV=1	13.39	0	0	0	0	0	0	0	0	0	0	0	0	0	49630
tr|A0A452F499|A0A452F499_CAPHI;tr|A0A452F3P0|A0A452F3P0_CAPHI;tr|A0A452F411|A0A452F411_CAPHI	tr|A0A452F499|A0A452F499_CAPHI Uncharacterized protein OS=Capra hircus OX=9925 PE=4 SV=1;tr|A0A452F3P0|A0A452F3P0_CAPHI SH3 domain-binding glutamic acid-rich-like protein OS=Capra hircus OX=9925 PE=3 SV=1;tr|A0A452F411|A0A452F411_CAPHI Uncharacterized prot	18.25	0	38350	0	26202	0	35669	0	0	0	35211	0	0	0	0
tr|A0A452F4P1|A0A452F4P1_CAPHI;tr|A0A452F4A3|A0A452F4A3_CAPHI	tr|A0A452F4P1|A0A452F4P1_CAPHI TPR_REGION domain-containing protein OS=Capra hircus OX=9925 GN=UNC45B PE=4 SV=1;tr|A0A452F4A3|A0A452F4A3_CAPHI TPR_REGION domain-containing protein OS=Capra hircus OX=9925 GN=UNC45B PE=4 SV=1	102.39	0	0	0	0	41220	0	0	0	0	0	0	0	0	0
tr|A0A452F540|A0A452F540_CAPHI;tr|A0A452ENF1|A0A452ENF1_CAPHI	tr|A0A452F540|A0A452F540_CAPHI Uncharacterized protein OS=Capra hircus OX=9925 GN=HMGB1 PE=4 SV=1;tr|A0A452ENF1|A0A452ENF1_CAPHI Uncharacterized protein OS=Capra hircus OX=9925 PE=4 SV=1	24.91	0	0	0	0	0	0	0	0	0	0	74918	0	0	0
tr|A0A452F5G1|A0A452F5G1_CAPHI;tr|A0A452F548|A0A452F548_CAPHI	tr|A0A452F5G1|A0A452F5G1_CAPHI SERPIN domain-containing protein OS=Capra hircus OX=9925 GN=SERPINB1 PE=3 SV=1;tr|A0A452F548|A0A452F548_CAPHI SERPIN domain-containing protein OS=Capra hircus OX=9925 GN=SERPINB1 PE=3 SV=1	42.19	0	0	0	0	32322	0	0	0	0	0	0	0	0	0
tr|A0A452F9B3|A0A452F9B3_CAPHI;tr|A0A452F941|A0A452F941_CAPHI;tr|A0A452F993|A0A452F993_CAPHI;tr|A0A452F9B9|A0A452F9B9_CAPHI	tr|A0A452F9B3|A0A452F9B3_CAPHI Uncharacterized protein OS=Capra hircus OX=9925 GN=PREP PE=4 SV=1;tr|A0A452F941|A0A452F941_CAPHI Uncharacterized protein OS=Capra hircus OX=9925 GN=PREP PE=4 SV=1;tr|A0A452F993|A0A452F993_CAPHI Uncharacterized protein OS=Capr	79.13	0	0	0	0	47148	0	0	0	0	0	0	0	0	0
tr|A0A452F9K1|A0A452F9K1_CAPHI;tr|A0A452FUX1|A0A452FUX1_CAPHI;tr|A0A452FVJ2|A0A452FVJ2_CAPHI;tr|A0A452FUU1|A0A452FUU1_CAPHI	tr|A0A452F9K1|A0A452F9K1_CAPHI Polyadenylate-binding protein OS=Capra hircus OX=9925 GN=PABPC4 PE=3 SV=1;tr|A0A452FUX1|A0A452FUX1_CAPHI Uncharacterized protein OS=Capra hircus OX=9925 GN=PABPC1 PE=4 SV=1;tr|A0A452FVJ2|A0A452FVJ2_CAPHI Polyadenylate-binding	72.31	0	0	0	0	10523	0	0	0	0	0	0	0	0	0
tr|A0A452FA95|A0A452FA95_CAPHI;tr|A0A452FA94|A0A452FA94_CAPHI;tr|A0A452EEP9|A0A452EEP9_CAPHI;tr|A0A452EEP5|A0A452EEP5_CAPHI;tr|A0A452F2C6|A0A452F2C6_CAPHI;tr|A0A452EEE2|A0A452EEE2_CAPHI	tr|A0A452FA95|A0A452FA95_CAPHI FERM domain-containing protein OS=Capra hircus OX=9925 GN=RDX PE=4 SV=1;tr|A0A452FA94|A0A452FA94_CAPHI FERM domain-containing protein OS=Capra hircus OX=9925 GN=RDX PE=4 SV=1;tr|A0A452EEP9|A0A452EEP9_CAPHI FERM domain-contain	68.18	0	52991	0	0	0	0	0	0	0	0	0	0	0	0
tr|A0A452FHC1|A0A452FHC1_CAPHI	tr|A0A452FHC1|A0A452FHC1_CAPHI Uncharacterized protein OS=Capra hircus OX=9925 GN=RARS PE=3 SV=1	75.61	0	0	0	0	35300	0	0	0	0	0	0	0	0	0
tr|A0A452FK08|A0A452FK08_CAPHI	tr|A0A452FK08|A0A452FK08_CAPHI NAD(P)-bd_dom domain-containing protein OS=Capra hircus OX=9925 GN=BLVRB PE=4 SV=1	22.14	0	0	0	0	0	0	0	0	0	0	0	74145	0	0
tr|A0A452FR52|A0A452FR52_CAPHI	tr|A0A452FR52|A0A452FR52_CAPHI Uncharacterized protein OS=Capra hircus OX=9925 GN=CSRP3 PE=4 SV=1	20.90	0	0	0	0	0	0	0	0	0	0	268220	0	0	0
tr|A0A452G137|A0A452G137_CAPHI;tr|A0A452G129|A0A452G129_CAPHI;CON__Q3MHN5;CON__ENSEMBL:ENSBTAP00000018229	tr|A0A452G137|A0A452G137_CAPHI Uncharacterized protein OS=Capra hircus OX=9925 GN=GC PE=4 SV=1;tr|A0A452G129|A0A452G129_CAPHI Uncharacterized protein OS=Capra hircus OX=9925 GN=GC PE=4 SV=1	52.37	0	0	0	33156	0	0	0	0	0	0	0	0	0	0
tr|A0A452G2G2|A0A452G2G2_CAPHI;tr|A0A452F0G5|A0A452F0G5_CAPHI;tr|A0A452F0Q3|A0A452F0Q3_CAPHI	tr|A0A452G2G2|A0A452G2G2_CAPHI Eukaryotic translation initiation factor 5A OS=Capra hircus OX=9925 GN=EIF5A PE=3 SV=1	16.83	0	0	0	0	47177	0	0	0	0	0	0	0	0	0
tr|A0A452G478|A0A452G478_CAPHI;tr|A0A452G427|A0A452G427_CAPHI	tr|A0A452G478|A0A452G478_CAPHI UBIQUITIN_CONJUGAT_2 domain-containing protein OS=Capra hircus OX=9925 PE=3 SV=1;tr|A0A452G427|A0A452G427_CAPHI UBIQUITIN_CONJUGAT_2 domain-containing protein OS=Capra hircus OX=9925 PE=3 SV=1	16.78	0	89521	0	0	92331	0	0	178610	0	0	0	0	0	0
tr|A0A452G4A6|A0A452G4A6_CAPHI;tr|A0A452G445|A0A452G445_CAPHI;tr|A0A452G458|A0A452G458_CAPHI;tr|A0A452G457|A0A452G457_CAPHI;tr|A0A452G4C3|A0A452G4C3_CAPHI	tr|A0A452G4A6|A0A452G4A6_CAPHI Protein-L-isoaspartate O-methyltransferase OS=Capra hircus OX=9925 GN=PCMT1 PE=3 SV=1;tr|A0A452G445|A0A452G445_CAPHI Protein-L-isoaspartate O-methyltransferase OS=Capra hircus OX=9925 GN=PCMT1 PE=3 SV=1;tr|A0A452G458|A0A452G4	30.28	0	0	0	0	0	0	0	0	0	100250	0	0	0	0
tr|A0A452G572|A0A452G572_CAPHI;tr|A0A452G524|A0A452G524_CAPHI;tr|A0A452G4Y4|A0A452G4Y4_CAPHI;tr|A0A452G538|A0A452G538_CAPHI	tr|A0A452G572|A0A452G572_CAPHI Clathrin heavy chain OS=Capra hircus OX=9925 GN=CLTC PE=3 SV=1;tr|A0A452G524|A0A452G524_CAPHI Clathrin heavy chain OS=Capra hircus OX=9925 GN=CLTC PE=3 SV=1;tr|A0A452G4Y4|A0A452G4Y4_CAPHI Clathrin heavy chain OS=Capra hircus	188.13	0	0	0	0	34835	0	0	0	0	0	0	0	0	0
tr|A0A452G662|A0A452G662_CAPHI	tr|A0A452G662|A0A452G662_CAPHI SHSP domain-containing protein OS=Capra hircus OX=9925 GN=HSPB7 PE=3 SV=1	18.40	0	61768	0	49406	53703	0	0	0	0	47305	0	0	0	46688
tr|A0A452G8D9|A0A452G8D9_CAPHI;CON__Q3Y5Z3	tr|A0A452G8D9|A0A452G8D9_CAPHI C1q domain-containing protein OS=Capra hircus OX=9925 GN=ADIPOQ PE=4 SV=1	30.46	0	0	0	0	0	0	0	0	0	0	0	48608	0	0
tr|A0A452G9A6|A0A452G9A6_CAPHI	tr|A0A452G9A6|A0A452G9A6_CAPHI Uncharacterized protein OS=Capra hircus OX=9925 GN=TXLNB PE=4 SV=1	82.06	0	0	0	0	31163	0	0	0	0	0	0	0	0	0
tr|A0A452G9M2|A0A452G9M2_CAPHI	tr|A0A452G9M2|A0A452G9M2_CAPHI Sulfurtransferase OS=Capra hircus OX=9925 GN=MPST PE=4 SV=1	33.26	0	0	0	0	13280	0	0	0	0	0	0	0	0	0
tr|A0A452G9Y2|A0A452G9Y2_CAPHI;tr|A0A452GAI1|A0A452GAI1_CAPHI;tr|A0A452GAG5|A0A452GAG5_CAPHI;tr|A0A452GA96|A0A452GA96_CAPHI	tr|A0A452G9Y2|A0A452G9Y2_CAPHI Annexin OS=Capra hircus OX=9925 GN=ANXA4 PE=3 SV=1;tr|A0A452GAI1|A0A452GAI1_CAPHI Annexin OS=Capra hircus OX=9925 GN=ANXA4 PE=3 SV=1;tr|A0A452GAG5|A0A452GAG5_CAPHI Annexin OS=Capra hircus OX=9925 GN=ANXA4 PE=3 SV=1;tr|A0A452G	35.93	0	0	0	0	41238	0	0	0	0	0	0	0	0	0
tr|A0A452GBF2|A0A452GBF2_CAPHI;tr|A0A452GBE9|A0A452GBE9_CAPHI;tr|A0A452GB24|A0A452GB24_CAPHI;tr|A0A452GB29|A0A452GB29_CAPHI;tr|A0A452GBE2|A0A452GBE2_CAPHI;tr|A0A452GAV9|A0A452GAV9_CAPHI	tr|A0A452GBF2|A0A452GBF2_CAPHI Uncharacterized protein OS=Capra hircus OX=9925 GN=CAST PE=4 SV=1;tr|A0A452GBE9|A0A452GBE9_CAPHI Uncharacterized protein OS=Capra hircus OX=9925 GN=CAST PE=4 SV=1;tr|A0A452GB24|A0A452GB24_CAPHI Uncharacterized protein OS=Capr	77.70	0	0	0	0	12926	0	0	0	0	0	0	0	0	0
tr|D3K382|D3K382_CAPHI	tr|D3K382|D3K382_CAPHI Protein disulfide-isomerase OS=Capra hircus OX=9925 GN=Pdia3 PE=2 SV=1	57.02	0	0	0	0	20433	0	0	0	0	0	0	0	0	0
tr|A0A452F5S7|A0A452F5S7_CAPHI;tr|A0A452F5R6|A0A452F5R6_CAPHI	tr|A0A452F5S7|A0A452F5S7_CAPHI Calcium-transporting ATPase OS=Capra hircus OX=9925 GN=ATP2A3 PE=3 SV=1;tr|A0A452F5R6|A0A452F5R6_CAPHI Calcium-transporting ATPase OS=Capra hircus OX=9925 GN=ATP2A3 PE=3 SV=1	109.41	0	0	0	0	128130	0	0	0	0	0	0	0	0	0
tr|A0A452E7B9|A0A452E7B9_CAPHI;tr|A0A452E7A9|A0A452E7A9_CAPHI;tr|A0A452EU06|A0A452EU06_CAPHI;tr|A0A452ETW0|A0A452ETW0_CAPHI;tr|A0A452ESF6|A0A452ESF6_CAPHI;tr|A0A452ETZ6|A0A452ETZ6_CAPHI;tr|A0A452ETN5|A0A452ETN5_CAPHI;tr|A0A452E7A7|A0A452E7A7_CAPHI	tr|A0A452E7B9|A0A452E7B9_CAPHI Uncharacterized protein OS=Capra hircus OX=9925 GN=ACTN4 PE=4 SV=1;tr|A0A452E7A9|A0A452E7A9_CAPHI Uncharacterized protein OS=Capra hircus OX=9925 GN=ACTN4 PE=4 SV=1;tr|A0A452EU06|A0A452EU06_CAPHI Uncharacterized protein OS=Ca	104.91	0	0	0	0	22073	0	0	0	0	0	0	0	0	0
tr|A0A452DL82|A0A452DL82_CAPHI	tr|A0A452DL82|A0A452DL82_CAPHI Annexin OS=Capra hircus OX=9925 GN=ANXA11 PE=3 SV=1	53.96	0	0	0	0	52565	0	0	0	0	0	59672	0	0	74523
tr|A0A452F148|A0A452F148_CAPHI;tr|A0A452F164|A0A452F164_CAPHI	tr|A0A452F148|A0A452F148_CAPHI Uncharacterized protein OS=Capra hircus OX=9925 GN=RAD23A PE=4 SV=1;tr|A0A452F164|A0A452F164_CAPHI Uncharacterized protein OS=Capra hircus OX=9925 GN=RAD23A PE=4 SV=1	39.62	0	0	0	0	0	0	0	0	0	0	0	0	0	30922
tr|A0A452F4R6|A0A452F4R6_CAPHI	tr|A0A452F4R6|A0A452F4R6_CAPHI Isocitrate dehydrogenase [NADP] OS=Capra hircus OX=9925 GN=IDH1 PE=3 SV=1	46.77	0	34238	0	0	34431	0	0	0	0	0	0	0	0	0
tr|A0A452FP98|A0A452FP98_CAPHI	tr|A0A452FP98|A0A452FP98_CAPHI Uncharacterized protein OS=Capra hircus OX=9925 GN=RAD23B PE=4 SV=1	43.19	0	59662	0	0	51064	0	0	0	0	0	0	0	0	0
tr|A0A452DLQ9|A0A452DLQ9_CAPHI;tr|A0A452DLP7|A0A452DLP7_CAPHI;tr|A0A452DLQ3|A0A452DLQ3_CAPHI	tr|A0A452DLQ9|A0A452DLQ9_CAPHI Uncharacterized protein OS=Capra hircus OX=9925 GN=ECHS1 PE=3 SV=1;tr|A0A452DLP7|A0A452DLP7_CAPHI Uncharacterized protein OS=Capra hircus OX=9925 GN=ECHS1 PE=3 SV=1;tr|A0A452DLQ3|A0A452DLQ3_CAPHI Uncharacterized protein OS=Ca	31.11	0	119390	0	98848	113380	0	0	0	0	0	0	0	0	0
tr|A0A452E015|A0A452E015_CAPHI	tr|A0A452E015|A0A452E015_CAPHI Uncharacterized protein OS=Capra hircus OX=9925 GN=CAVIN4 PE=4 SV=1	40.46	0	84844	0	73546	102600	0	0	0	0	0	71242	0	0	0
tr|A0A452E6J2|A0A452E6J2_CAPHI	tr|A0A452E6J2|A0A452E6J2_CAPHI AA_TRNA_LIGASE_II domain-containing protein OS=Capra hircus OX=9925 GN=DARS PE=3 SV=1	57.10	0	0	0	0	50615	0	0	0	0	0	0	0	0	0
tr|A0A452E7T3|A0A452E7T3_CAPHI;tr|A0A452E7X5|A0A452E7X5_CAPHI;tr|A0A452E7M5|A0A452E7M5_CAPHI;tr|A0A452DU93|A0A452DU93_CAPHI	tr|A0A452E7T3|A0A452E7T3_CAPHI Uncharacterized protein OS=Capra hircus OX=9925 GN=HIBADH PE=4 SV=1;tr|A0A452E7X5|A0A452E7X5_CAPHI Uncharacterized protein OS=Capra hircus OX=9925 GN=HIBADH PE=4 SV=1;tr|A0A452E7M5|A0A452E7M5_CAPHI NAD_binding_11 domain-conta	35.16	0	0	0	0	73047	0	0	0	0	0	0	0	0	0
tr|A0A452E8C0|A0A452E8C0_CAPHI;tr|A0A452E8V5|A0A452E8V5_CAPHI	tr|A0A452E8C0|A0A452E8C0_CAPHI Uncharacterized protein OS=Capra hircus OX=9925 GN=EEF1D PE=3 SV=1;tr|A0A452E8V5|A0A452E8V5_CAPHI Uncharacterized protein OS=Capra hircus OX=9925 GN=EEF1D PE=3 SV=1	29.34	0	77714	0	103640	73112	87764	0	118570	0	0	92843	0	0	0
tr|A0A452E8D8|A0A452E8D8_CAPHI	tr|A0A452E8D8|A0A452E8D8_CAPHI Uncharacterized protein OS=Capra hircus OX=9925 GN=PRKAR1A PE=4 SV=1	42.89	0	0	0	0	52305	0	0	0	0	0	0	46106	0	0
tr|A0A452EAZ8|A0A452EAZ8_CAPHI;tr|A0A452EAZ5|A0A452EAZ5_CAPHI;tr|A0A452EAY4|A0A452EAY4_CAPHI	tr|A0A452EAZ8|A0A452EAZ8_CAPHI Uncharacterized protein OS=Capra hircus OX=9925 GN=NDRG2 PE=4 SV=1;tr|A0A452EAZ5|A0A452EAZ5_CAPHI Uncharacterized protein OS=Capra hircus OX=9925 GN=NDRG2 PE=4 SV=1;tr|A0A452EAY4|A0A452EAY4_CAPHI Uncharacterized protein OS=Ca	39.21	0	142060	0	124180	144690	0	0	0	0	0	0	124190	0	160320
tr|A0A452EB05|A0A452EB05_CAPHI;tr|A0A452FVR6|A0A452FVR6_CAPHI	tr|A0A452EB05|A0A452EB05_CAPHI Pyruvate dehydrogenase E1 component subunit beta OS=Capra hircus OX=9925 GN=PDHB PE=4 SV=1;tr|A0A452FVR6|A0A452FVR6_CAPHI Pyruvate dehydrogenase E1 component subunit beta OS=Capra hircus OX=9925 PE=4 SV=1	39.17	0	164570	0	142480	162330	78327	0	0	0	133010	119120	0	0	0
tr|A0A452EC41|A0A452EC41_CAPHI;tr|A0A452EBN6|A0A452EBN6_CAPHI;tr|A0A452EC94|A0A452EC94_CAPHI;tr|A0A452FLQ8|A0A452FLQ8_CAPHI;tr|A0A452FXC4|A0A452FXC4_CAPHI	tr|A0A452EC41|A0A452EC41_CAPHI Uncharacterized protein OS=Capra hircus OX=9925 GN=EIF4A2 PE=3 SV=1;tr|A0A452EBN6|A0A452EBN6_CAPHI Uncharacterized protein OS=Capra hircus OX=9925 GN=EIF4A2 PE=3 SV=1;tr|A0A452EC94|A0A452EC94_CAPHI Uncharacterized protein OS=	41.38	0	0	0	83525	0	0	0	0	0	0	0	0	0	0
tr|A0A452EDZ9|A0A452EDZ9_CAPHI;tr|A0A452EDQ2|A0A452EDQ2_CAPHI	tr|A0A452EDZ9|A0A452EDZ9_CAPHI Uncharacterized protein OS=Capra hircus OX=9925 GN=LMCD1 PE=4 SV=1;tr|A0A452EDQ2|A0A452EDQ2_CAPHI Uncharacterized protein OS=Capra hircus OX=9925 GN=LMCD1 PE=4 SV=1	40.70	0	89703	0	0	75379	0	0	129200	0	69901	0	0	0	110290
tr|A0A452EHJ6|A0A452EHJ6_CAPHI	tr|A0A452EHJ6|A0A452EHJ6_CAPHI Uncharacterized protein OS=Capra hircus OX=9925 GN=HADH PE=4 SV=1	34.36	0	140330	0	0	158280	106260	0	0	0	183960	165630	153010	0	0
tr|A0A452EKB7|A0A452EKB7_CAPHI	tr|A0A452EKB7|A0A452EKB7_CAPHI Isocitrate dehydrogenase [NAD] subunit, mitochondrial OS=Capra hircus OX=9925 GN=IDH3A PE=3 SV=1	39.70	0	0	0	0	0	0	0	0	0	0	80025	0	0	0
tr|A0A452ER45|A0A452ER45_CAPHI;tr|A0A452ER52|A0A452ER52_CAPHI;tr|A0A452ES13|A0A452ES13_CAPHI	tr|A0A452ER45|A0A452ER45_CAPHI ETF domain-containing protein OS=Capra hircus OX=9925 GN=ETFA PE=4 SV=1;tr|A0A452ER52|A0A452ER52_CAPHI ETF domain-containing protein OS=Capra hircus OX=9925 GN=ETFA PE=4 SV=1;tr|A0A452ES13|A0A452ES13_CAPHI ETF domain-containi	33.81	0	150580	0	127350	0	105120	0	0	0	0	126660	126920	0	90627
tr|A0A452ESM1|A0A452ESM1_CAPHI;tr|A0A452ERW8|A0A452ERW8_CAPHI;tr|A0A452ERN3|A0A452ERN3_CAPHI	tr|A0A452ESM1|A0A452ESM1_CAPHI Lipoyl-binding domain-containing protein OS=Capra hircus OX=9925 GN=DLST PE=4 SV=1;tr|A0A452ERW8|A0A452ERW8_CAPHI Lipoyl-binding domain-containing protein OS=Capra hircus OX=9925 GN=DLST PE=4 SV=1;tr|A0A452ERN3|A0A452ERN3_CAP	46.93	0	88456	0	86144	91121	80888	0	73025	0	0	0	80337	0	79774
tr|A0A452F1R7|A0A452F1R7_CAPHI;tr|A0A452F1R2|A0A452F1R2_CAPHI;tr|A0A452F221|A0A452F221_CAPHI;tr|A0A452F1P8|A0A452F1P8_CAPHI;tr|A0A452FRQ9|A0A452FRQ9_CAPHI;tr|A0A452ER29|A0A452ER29_CAPHI;tr|A0A452FRE5|A0A452FRE5_CAPHI;tr|A0A452FRI7|A0A452FRI7_CAPHI;tr|A0A452G635|A0A452G635_CAPHI	tr|A0A452F1R7|A0A452F1R7_CAPHI TPR_REGION domain-containing protein OS=Capra hircus OX=9925 GN=ST13 PE=4 SV=1;tr|A0A452F1R2|A0A452F1R2_CAPHI TPR_REGION domain-containing protein OS=Capra hircus OX=9925 GN=ST13 PE=4 SV=1;tr|A0A452F221|A0A452F221_CAPHI TPR_R	39.52	0	0	0	0	0	0	0	159830	0	0	141220	107790	0	0
tr|A0A452F2M2|A0A452F2M2_CAPHI;tr|A0A452F2N4|A0A452F2N4_CAPHI	tr|A0A452F2M2|A0A452F2M2_CAPHI Uncharacterized protein OS=Capra hircus OX=9925 GN=CCT8 PE=3 SV=1;tr|A0A452F2N4|A0A452F2N4_CAPHI Uncharacterized protein OS=Capra hircus OX=9925 GN=CCT8 PE=3 SV=1	59.64	0	0	0	0	0	0	0	0	0	0	0	30281	0	0
tr|A0A452F659|A0A452F659_CAPHI;tr|A0A452F5J4|A0A452F5J4_CAPHI	tr|A0A452F659|A0A452F659_CAPHI Uncharacterized protein OS=Capra hircus OX=9925 GN=PTGR2 PE=4 SV=1;tr|A0A452F5J4|A0A452F5J4_CAPHI Uncharacterized protein OS=Capra hircus OX=9925 GN=PTGR2 PE=4 SV=1	38.48	0	123800	0	0	167880	0	0	0	0	0	87269	103150	0	140770
tr|A0A452F654|A0A452F654_CAPHI;tr|A0A452F5T2|A0A452F5T2_CAPHI	tr|A0A452F654|A0A452F654_CAPHI Uncharacterized protein OS=Capra hircus OX=9925 GN=CKMT2 PE=3 SV=1	47.33	0	0	0	81808	94040	127590	0	0	0	0	0	207180	0	0
tr|A0A452F6F8|A0A452F6F8_CAPHI	tr|A0A452F6F8|A0A452F6F8_CAPHI Thioredoxin domain-containing protein OS=Capra hircus OX=9925 GN=PRDX3 PE=4 SV=1	28.19	0	83690	0	0	85705	0	0	0	0	0	0	0	0	0
tr|A0A452FAL7|A0A452FAL7_CAPHI	tr|A0A452FAL7|A0A452FAL7_CAPHI FAA_hydrolase domain-containing protein OS=Capra hircus OX=9925 GN=FAHD2A PE=4 SV=1	35.13	0	0	0	38856	0	0	0	0	0	0	0	0	0	0
tr|A0A452FFV4|A0A452FFV4_CAPHI;tr|A0A452FG48|A0A452FG48_CAPHI	tr|A0A452FFV4|A0A452FFV4_CAPHI Acetyltransferase component of pyruvate dehydrogenase complex OS=Capra hircus OX=9925 GN=DLAT PE=3 SV=1;tr|A0A452FG48|A0A452FG48_CAPHI Acetyltransferase component of pyruvate dehydrogenase complex OS=Capra hircus OX=9925 GN=D	67.36	0	55415	0	0	70190	0	0	0	0	0	0	0	0	0
tr|A0A452FIF9|A0A452FIF9_CAPHI;tr|A0A452FIH7|A0A452FIH7_CAPHI	tr|A0A452FIF9|A0A452FIF9_CAPHI Uncharacterized protein OS=Capra hircus OX=9925 GN=EPRS PE=3 SV=1;tr|A0A452FIH7|A0A452FIH7_CAPHI Uncharacterized protein OS=Capra hircus OX=9925 GN=EPRS PE=3 SV=1	169.78	0	0	0	0	35709	0	0	0	0	0	0	0	0	0
tr|A0A452FTZ9|A0A452FTZ9_CAPHI;tr|A0A452FTI8|A0A452FTI8_CAPHI;tr|A0A452FC43|A0A452FC43_CAPHI;tr|A0A452FC46|A0A452FC46_CAPHI	tr|A0A452FTZ9|A0A452FTZ9_CAPHI Uncharacterized protein OS=Capra hircus OX=9925 GN=PPP2R1A PE=4 SV=1;tr|A0A452FTI8|A0A452FTI8_CAPHI Uncharacterized protein OS=Capra hircus OX=9925 GN=PPP2R1A PE=4 SV=1;tr|A0A452FC43|A0A452FC43_CAPHI Uncharacterized protein O	65.28	0	36254	0	0	58033	0	0	0	0	0	0	0	0	0
tr|A0A452FUS0|A0A452FUS0_CAPHI;tr|A0A452DW17|A0A452DW17_CAPHI;tr|A0A452FID3|A0A452FID3_CAPHI;tr|A0A452FMX8|A0A452FMX8_CAPHI	tr|A0A452FUS0|A0A452FUS0_CAPHI Serine/threonine-protein phosphatase OS=Capra hircus OX=9925 GN=PPP2CA PE=3 SV=1;tr|A0A452DW17|A0A452DW17_CAPHI Serine/threonine-protein phosphatase OS=Capra hircus OX=9925 GN=PPP2CB PE=3 SV=1;tr|A0A452FID3|A0A452FID3_CAPHI S	35.59	0	59919	0	0	64984	0	0	0	0	48586	0	0	0	0
tr|A0A452G2Q3|A0A452G2Q3_CAPHI	tr|A0A452G2Q3|A0A452G2Q3_CAPHI Glutamine synthetase OS=Capra hircus OX=9925 GN=GLUL PE=3 SV=1	42.05	0	0	0	0	0	0	0	0	0	0	0	0	0	105380
tr|A0A452G6W6|A0A452G6W6_CAPHI	tr|A0A452G6W6|A0A452G6W6_CAPHI Uncharacterized protein OS=Capra hircus OX=9925 GN=NSFL1C PE=4 SV=1	40.90	0	0	0	0	40364	0	0	0	0	0	0	0	0	0
tr|A0A452DT40|A0A452DT40_CAPHI	tr|A0A452DT40|A0A452DT40_CAPHI Uncharacterized protein OS=Capra hircus OX=9925 GN=ACTBL2 PE=3 SV=1	41.87	0	0	0	0	0	0	0	0	0	0	0	0	0	194580
tr|A0A452F5D8|A0A452F5D8_CAPHI;tr|A0A452F4Z8|A0A452F4Z8_CAPHI	tr|A0A452F5D8|A0A452F5D8_CAPHI Uncharacterized protein OS=Capra hircus OX=9925 GN=ENO2 PE=3 SV=1;tr|A0A452F4Z8|A0A452F4Z8_CAPHI Uncharacterized protein OS=Capra hircus OX=9925 GN=ENO2 PE=3 SV=1	46.59	0	0	0	0	0	0	192790	0	0	0	0	0	0	0
tr|A0A452DZ43|A0A452DZ43_CAPHI;tr|A0A452DZ70|A0A452DZ70_CAPHI	tr|A0A452DZ43|A0A452DZ43_CAPHI Fructose-bisphosphate aldolase OS=Capra hircus OX=9925 GN=ALDOC PE=3 SV=1;tr|A0A452DZ70|A0A452DZ70_CAPHI Fructose-bisphosphate aldolase OS=Capra hircus OX=9925 GN=ALDOC PE=3 SV=1	39.41	0	53630	0	0	0	0	0	82474	0	120450	0	91909	0	0
tr|A0A452DVL8|A0A452DVL8_CAPHI;tr|A0A452FBI7|A0A452FBI7_CAPHI	tr|A0A452DVL8|A0A452DVL8_CAPHI Uncharacterized protein OS=Capra hircus OX=9925 GN=PCBP1 PE=4 SV=1	37.50	0	109950	0	84364	114640	101760	0	0	0	0	83857	116930	0	0
tr|A0A452DR39|A0A452DR39_CAPHI;tr|A0A452E9A7|A0A452E9A7_CAPHI;tr|A0A452DTW8|A0A452DTW8_CAPHI;tr|A0A452FJ92|A0A452FJ92_CAPHI;tr|A0A452F8Q9|A0A452F8Q9_CAPHI;tr|A0A452F8Q2|A0A452F8Q2_CAPHI	tr|A0A452DR39|A0A452DR39_CAPHI Uncharacterized protein OS=Capra hircus OX=9925 GN=LOC108633281 PE=3 SV=1;tr|A0A452E9A7|A0A452E9A7_CAPHI Uncharacterized protein OS=Capra hircus OX=9925 GN=LOC102178311 PE=3 SV=1;tr|A0A452DTW8|A0A452DTW8_CAPHI Uncharacterized	30.44	0	0	0	0	0	101760	0	136740	0	0	0	122680	0	0
tr|A0A452FWR0|A0A452FWR0_CAPHI;tr|A0A452DT65|A0A452DT65_CAPHI;tr|A0A452G3N8|A0A452G3N8_CAPHI;tr|A0A452DMK1|A0A452DMK1_CAPHI;tr|A0A452E216|A0A452E216_CAPHI;tr|A0A452FDP7|A0A452FDP7_CAPHI;tr|A0A452FD45|A0A452FD45_CAPHI	tr|A0A452FWR0|A0A452FWR0_CAPHI GTP-binding nuclear protein Ran OS=Capra hircus OX=9925 PE=3 SV=1;tr|A0A452DT65|A0A452DT65_CAPHI GTP-binding nuclear protein Ran OS=Capra hircus OX=9925 GN=LOC108637516 PE=3 SV=1;tr|A0A452G3N8|A0A452G3N8_CAPHI GTP-binding nuc	23.67	0	200150	0	142070	316820	0	168280	0	0	120290	209510	179900	0	0
tr|A0A452DZT8|A0A452DZT8_CAPHI;tr|A0A452FS21|A0A452FS21_CAPHI;tr|A0A452DQL9|A0A452DQL9_CAPHI;tr|A0A452DQV9|A0A452DQV9_CAPHI;tr|A0A452DQM5|A0A452DQM5_CAPHI;tr|A0A452FUJ9|A0A452FUJ9_CAPHI	tr|A0A452DZT8|A0A452DZT8_CAPHI Uncharacterized protein OS=Capra hircus OX=9925 GN=HSPA4 PE=3 SV=1;tr|A0A452FS21|A0A452FS21_CAPHI Uncharacterized protein OS=Capra hircus OX=9925 PE=3 SV=1	94.47	0	45846	0	0	48518	0	0	0	0	0	47312	48439	0	0
tr|A0A452E734|A0A452E734_CAPHI;tr|A0A452E7C4|A0A452E7C4_CAPHI;tr|A0A452E7Q0|A0A452E7Q0_CAPHI;tr|A0A452E739|A0A452E739_CAPHI;tr|A0A452E7F4|A0A452E7F4_CAPHI;tr|A0A452FKH5|A0A452FKH5_CAPHI	tr|A0A452E734|A0A452E734_CAPHI Uncharacterized protein OS=Capra hircus OX=9925 GN=CALM2 PE=3 SV=1;tr|A0A452E7C4|A0A452E7C4_CAPHI Uncharacterized protein OS=Capra hircus OX=9925 GN=CALM2 PE=3 SV=1;tr|A0A452E7Q0|A0A452E7Q0_CAPHI Uncharacterized protein OS=Ca	16.84	0	0	0	0	311470	0	315020	401940	0	0	382670	311110	0	0
tr|A0A452EHN4|A0A452EHN4_CAPHI	tr|A0A452EHN4|A0A452EHN4_CAPHI Fascin OS=Capra hircus OX=9925 GN=FSCN1 PE=3 SV=1	54.76	0	0	0	0	59096	0	0	0	0	0	0	0	0	0
tr|A0A452EIX1|A0A452EIX1_CAPHI;tr|A0A452EII2|A0A452EII2_CAPHI;tr|A0A452EJ05|A0A452EJ05_CAPHI;tr|A0A452EIK5|A0A452EIK5_CAPHI;tr|A0A452EIK9|A0A452EIK9_CAPHI;tr|A0A452EED1|A0A452EED1_CAPHI;tr|A0A452EE01|A0A452EE01_CAPHI	tr|A0A452EIX1|A0A452EIX1_CAPHI Uncharacterized protein OS=Capra hircus OX=9925 GN=LOC102179380 PE=3 SV=1;tr|A0A452EII2|A0A452EII2_CAPHI Uncharacterized protein OS=Capra hircus OX=9925 GN=LOC102179380 PE=3 SV=1;tr|A0A452EJ05|A0A452EJ05_CAPHI Uncharacterized	44.64	0	125830	0	0	0	0	0	0	0	0	133810	0	0	0
tr|A0A452EJ96|A0A452EJ96_CAPHI;tr|A0A452EJI0|A0A452EJI0_CAPHI;tr|A0A452EJ31|A0A452EJ31_CAPHI;tr|A0A452EJJ6|A0A452EJJ6_CAPHI;tr|A0A452EMJ0|A0A452EMJ0_CAPHI;tr|A0A452EER0|A0A452EER0_CAPHI;tr|A0A452EDY4|A0A452EDY4_CAPHI;tr|A0A452EE74|A0A452EE74_CAPHI;tr|A0A452EDQ1|A0A452EDQ1_CAPHI	tr|A0A452EJ96|A0A452EJ96_CAPHI Serine/threonine-protein phosphatase OS=Capra hircus OX=9925 GN=PPP1CB PE=3 SV=1;tr|A0A452EJI0|A0A452EJI0_CAPHI Serine/threonine-protein phosphatase OS=Capra hircus OX=9925 GN=PPP1CB PE=3 SV=1;tr|A0A452EJ31|A0A452EJ31_CAPHI S	37.19	0	0	0	0	25989	0	0	0	0	0	0	0	0	0
tr|A0A452EN82|A0A452EN82_CAPHI;tr|A0A452DXG0|A0A452DXG0_CAPHI	tr|A0A452EN82|A0A452EN82_CAPHI ATP synthase subunit alpha OS=Capra hircus OX=9925 GN=ATP5F1A PE=3 SV=1	60.79	0	91788	0	119630	106260	85006	0	0	0	0	145860	0	0	0
tr|A0A452ESG4|A0A452ESG4_CAPHI	tr|A0A452ESG4|A0A452ESG4_CAPHI WD_REPEATS_REGION domain-containing protein OS=Capra hircus OX=9925 GN=RACK1 PE=4 SV=1	35.08	0	86486	0	0	84151	0	0	0	0	0	0	0	0	0
tr|A0A452ESU2|A0A452ESU2_CAPHI	tr|A0A452ESU2|A0A452ESU2_CAPHI AMP deaminase OS=Capra hircus OX=9925 GN=AMPD1 PE=3 SV=1	84.92	0	41522	0	0	56589	40380	0	0	0	68841	0	0	0	0
tr|A0A452EVD8|A0A452EVD8_CAPHI;tr|A0A452EVG3|A0A452EVG3_CAPHI	tr|A0A452EVD8|A0A452EVD8_CAPHI Adenylosuccinate lyase OS=Capra hircus OX=9925 GN=ADSL PE=3 SV=1;tr|A0A452EVG3|A0A452EVG3_CAPHI Adenylosuccinate lyase OS=Capra hircus OX=9925 GN=ADSL PE=3 SV=1	54.46	0	0	0	0	75111	0	0	0	0	0	0	0	0	0
tr|A0A452F1J8|A0A452F1J8_CAPHI;tr|A0A452F110|A0A452F110_CAPHI;tr|A0A452F102|A0A452F102_CAPHI	tr|A0A452F1J8|A0A452F1J8_CAPHI Uncharacterized protein OS=Capra hircus OX=9925 GN=FHL3 PE=4 SV=1;tr|A0A452F110|A0A452F110_CAPHI Uncharacterized protein OS=Capra hircus OX=9925 GN=FHL3 PE=4 SV=1;tr|A0A452F102|A0A452F102_CAPHI Uncharacterized protein OS=Capr	31.18	0	49347	0	51988	43060	0	0	70870	0	0	0	51146	0	0
tr|A0A452F2L8|A0A452F2L8_CAPHI	tr|A0A452F2L8|A0A452F2L8_CAPHI Uncharacterized protein OS=Capra hircus OX=9925 GN=CKB PE=3 SV=1	42.71	0	0	0	106620	120820	88150	85806	93421	0	66866	0	97521	0	0
tr|A0A452FEG8|A0A452FEG8_CAPHI;tr|A0A452FES1|A0A452FES1_CAPHI;tr|A0A452FEZ4|A0A452FEZ4_CAPHI	tr|A0A452FEG8|A0A452FEG8_CAPHI Succinate--CoA ligase [ADP/GDP-forming] subunit alpha, mitochondrial OS=Capra hircus OX=9925 GN=SUCLG1 PE=3 SV=1;tr|A0A452FES1|A0A452FES1_CAPHI Succinate--CoA ligase [ADP/GDP-forming] subunit alpha, mitochondrial OS=Capra hir	36.10	0	147520	0	146790	145700	0	0	0	0	0	136550	134100	0	0
tr|A0A452FF42|A0A452FF42_CAPHI	tr|A0A452FF42|A0A452FF42_CAPHI Elongation factor Tu OS=Capra hircus OX=9925 GN=TUFM PE=3 SV=1	49.38	0	77245	0	57677	68356	0	0	0	0	0	0	0	0	0
tr|A0A452FH59|A0A452FH59_CAPHI	tr|A0A452FH59|A0A452FH59_CAPHI Uncharacterized protein OS=Capra hircus OX=9925 GN=ACAT1 PE=3 SV=1	43.43	0	46846	0	0	79374	0	0	0	0	0	0	0	0	0
tr|A0A452FJ15|A0A452FJ15_CAPHI;tr|A0A452F1Q3|A0A452F1Q3_CAPHI;tr|A0A452F230|A0A452F230_CAPHI	tr|A0A452FJ15|A0A452FJ15_CAPHI Nucleoside diphosphate kinase OS=Capra hircus OX=9925 GN=NME2 PE=3 SV=1	17.27	0	0	0	0	77783	0	0	0	0	0	0	0	0	0
tr|A0A452FJE8|A0A452FJE8_CAPHI	tr|A0A452FJE8|A0A452FJE8_CAPHI Aldedh domain-containing protein OS=Capra hircus OX=9925 GN=ALDH9A1 PE=3 SV=1	53.92	0	0	0	60175	0	0	0	74515	0	0	60937	0	0	0
tr|A0A452FKG5|A0A452FKG5_CAPHI	tr|A0A452FKG5|A0A452FKG5_CAPHI BTB domain-containing protein OS=Capra hircus OX=9925 GN=KLHL41 PE=4 SV=1	68.02	0	0	0	0	62424	79708	0	0	0	0	0	223990	0	0
tr|A0A452FLJ3|A0A452FLJ3_CAPHI	tr|A0A452FLJ3|A0A452FLJ3_CAPHI Uncharacterized protein OS=Capra hircus OX=9925 GN=CAVIN1 PE=4 SV=1	43.38	0	84067	0	84700	83962	52240	0	0	0	59100	76019	57132	0	0
tr|A0A452G069|A0A452G069_CAPHI	tr|A0A452G069|A0A452G069_CAPHI WD_REPEATS_REGION domain-containing protein OS=Capra hircus OX=9925 GN=WDR1 PE=4 SV=1	66.33	0	119960	0	0	110080	0	0	0	0	0	0	0	0	0
tr|A0A452G242|A0A452G242_CAPHI;tr|A0A452G1Y8|A0A452G1Y8_CAPHI;tr|A0A452G1F7|A0A452G1F7_CAPHI	tr|A0A452G242|A0A452G242_CAPHI Uncharacterized protein OS=Capra hircus OX=9925 GN=PDLIM3 PE=4 SV=1;tr|A0A452G1Y8|A0A452G1Y8_CAPHI Uncharacterized protein OS=Capra hircus OX=9925 GN=PDLIM3 PE=4 SV=1;tr|A0A452G1F7|A0A452G1F7_CAPHI Uncharacterized protein OS=	39.39	0	162610	0	190280	0	222360	0	187270	0	0	216480	0	0	218030
tr|A0A452G990|A0A452G990_CAPHI;tr|A0A452G931|A0A452G931_CAPHI;tr|A0A452G993|A0A452G993_CAPHI	tr|A0A452G990|A0A452G990_CAPHI AdoHcyase_NAD domain-containing protein OS=Capra hircus OX=9925 GN=AHCY PE=3 SV=1;tr|A0A452G931|A0A452G931_CAPHI AdoHcyase_NAD domain-containing protein OS=Capra hircus OX=9925 GN=AHCY PE=3 SV=1;tr|A0A452G993|A0A452G993_CAPHI	47.66	0	108460	0	0	0	0	0	0	0	0	0	80994	0	0
tr|Q6S4N9|Q6S4N9_CAPHI	tr|Q6S4N9|Q6S4N9_CAPHI Fatty acid binding protein 3 OS=Capra hircus OX=9925 GN=H-FABP PE=2 SV=1	14.76	0	172780	0	0	121580	134530	0	0	0	143110	0	176450	0	108860
tr|A0A452FZ95|A0A452FZ95_CAPHI;tr|A0A452FZT2|A0A452FZT2_CAPHI;tr|A0A452FZA9|A0A452FZA9_CAPHI	tr|A0A452FZ95|A0A452FZ95_CAPHI Uncharacterized protein OS=Capra hircus OX=9925 GN=LOC108633298 PE=4 SV=1;tr|A0A452FZT2|A0A452FZT2_CAPHI Uncharacterized protein OS=Capra hircus OX=9925 GN=LOC108633298 PE=3 SV=1;tr|A0A452FZA9|A0A452FZA9_CAPHI Uncharacterized	25.73	0	164570	0	0	142900	92443	136440	0	140590	174900	136880	132610	0	0
tr|A0A452ETA1|A0A452ETA1_CAPHI	tr|A0A452ETA1|A0A452ETA1_CAPHI 14_3_3 domain-containing protein OS=Capra hircus OX=9925 GN=YWHAB PE=3 SV=1	28.08	0	0	0	0	32650	0	0	0	0	0	0	0	0	0
tr|A0A452FR97|A0A452FR97_CAPHI;tr|A0A452EXB2|A0A452EXB2_CAPHI	tr|A0A452FR97|A0A452FR97_CAPHI Phosphoglycerate mutase OS=Capra hircus OX=9925 GN=PGAM1 PE=3 SV=1;tr|A0A452EXB2|A0A452EXB2_CAPHI Uncharacterized protein OS=Capra hircus OX=9925 PE=4 SV=1	28.89	0	87863	0	0	0	63823	0	0	0	51044	52236	0	0	0
tr|A0A452FYV6|A0A452FYV6_CAPHI	tr|A0A452FYV6|A0A452FYV6_CAPHI ADF-H domain-containing protein OS=Capra hircus OX=9925 GN=CFL1 PE=3 SV=1	18.39	0	145150	0	119850	163700	128080	0	0	0	95627	0	0	0	0
tr|M4NBE4|M4NBE4_CAPHI	tr|M4NBE4|M4NBE4_CAPHI Heat shock 70kDa protein 5 OS=Capra hircus OX=9925 GN=HSPA5 PE=2 SV=1	72.40	0	0	0	0	79663	0	0	0	0	0	0	0	0	0
tr|A0A452DPE6|A0A452DPE6_CAPHI	tr|A0A452DPE6|A0A452DPE6_CAPHI Calponin-homology (CH) domain-containing protein OS=Capra hircus OX=9925 GN=SMTNL1 PE=4 SV=1	48.84	0	71216	0	58403	0	0	0	104810	0	69541	0	58344	0	111570
tr|A0A452EJA1|A0A452EJA1_CAPHI;tr|A0A452EIY1|A0A452EIY1_CAPHI;tr|A0A452EJF0|A0A452EJF0_CAPHI	tr|A0A452EJA1|A0A452EJA1_CAPHI Microtubule-associated protein OS=Capra hircus OX=9925 GN=MAP4 PE=4 SV=1;tr|A0A452EIY1|A0A452EIY1_CAPHI Microtubule-associated protein OS=Capra hircus OX=9925 GN=MAP4 PE=4 SV=1;tr|A0A452EJF0|A0A452EJF0_CAPHI Microtubule-assoc	112.38	0	0	0	0	41434	0	0	0	0	32834	0	0	0	0
tr|A0A452EUX2|A0A452EUX2_CAPHI	tr|A0A452EUX2|A0A452EUX2_CAPHI Thioredoxin domain-containing protein OS=Capra hircus OX=9925 GN=PRDX6 PE=4 SV=1	25.10	0	122500	0	124050	187360	0	0	0	0	0	0	0	0	175220
tr|A0A452EV37|A0A452EV37_CAPHI;tr|A0A452EV07|A0A452EV07_CAPHI	tr|A0A452EV37|A0A452EV37_CAPHI Uncharacterized protein OS=Capra hircus OX=9925 GN=OGN PE=4 SV=1;tr|A0A452EV07|A0A452EV07_CAPHI Uncharacterized protein OS=Capra hircus OX=9925 GN=OGN PE=4 SV=1	34.16	0	0	0	0	102550	0	0	0	0	0	0	0	0	0
tr|A0A452F0R5|A0A452F0R5_CAPHI;tr|A0A452F0Q5|A0A452F0Q5_CAPHI	tr|A0A452F0R5|A0A452F0R5_CAPHI FBPase domain-containing protein OS=Capra hircus OX=9925 GN=FBP2 PE=3 SV=1;tr|A0A452F0Q5|A0A452F0Q5_CAPHI FBPase domain-containing protein OS=Capra hircus OX=9925 GN=FBP2 PE=3 SV=1	37.99	0	0	0	0	92907	65620	0	0	0	121900	0	0	0	0
tr|A0A452F6E5|A0A452F6E5_CAPHI	tr|A0A452F6E5|A0A452F6E5_CAPHI Succinate--CoA ligase [ADP-forming] subunit beta, mitochondrial OS=Capra hircus OX=9925 GN=SUCLA2 PE=3 SV=1	50.19	0	140530	0	110510	124060	85050	0	122950	0	159510	117070	122690	0	0
tr|A0A452FIG7|A0A452FIG7_CAPHI;tr|A0A452E1Q8|A0A452E1Q8_CAPHI	tr|A0A452FIG7|A0A452FIG7_CAPHI S-formylglutathione hydrolase OS=Capra hircus OX=9925 GN=ESD PE=3 SV=1	31.54	0	187960	0	0	192630	153440	0	131530	0	0	147440	183220	172620	173610
tr|A0A452FK82|A0A452FK82_CAPHI;tr|A0A452FJF4|A0A452FJF4_CAPHI	tr|A0A452FK82|A0A452FK82_CAPHI Uncharacterized protein OS=Capra hircus OX=9925 GN=ARHGDIA PE=4 SV=1;tr|A0A452FJF4|A0A452FJF4_CAPHI Uncharacterized protein OS=Capra hircus OX=9925 GN=ARHGDIA PE=4 SV=1	23.42	0	0	0	152550	0	153720	0	156510	0	145070	165430	158740	0	164450
tr|A0A452FNS1|A0A452FNS1_CAPHI;tr|A0A452DX04|A0A452DX04_CAPHI;tr|A0A452DWP7|A0A452DWP7_CAPHI;tr|A0A452G1Z4|A0A452G1Z4_CAPHI;tr|A0A452FM97|A0A452FM97_CAPHI;tr|A0A452FW68|A0A452FW68_CAPHI;tr|A0A452FVG3|A0A452FVG3_CAPHI;tr|A0A452ECN5|A0A452ECN5_CAPHI	tr|A0A452FNS1|A0A452FNS1_CAPHI Peptidyl-prolyl cis-trans isomerase OS=Capra hircus OX=9925 GN=PPIA PE=3 SV=1;tr|A0A452DX04|A0A452DX04_CAPHI Peptidyl-prolyl cis-trans isomerase OS=Capra hircus OX=9925 PE=3 SV=1;tr|A0A452DWP7|A0A452DWP7_CAPHI Peptidyl-prolyl	17.87	0	219420	0	227070	0	0	0	247290	341670	0	297600	0	0	0
tr|A0A452FNW0|A0A452FNW0_CAPHI;tr|A0A452F7W9|A0A452F7W9_CAPHI	tr|A0A452FNW0|A0A452FNW0_CAPHI Uncharacterized protein OS=Capra hircus OX=9925 GN=EEF1G PE=4 SV=1	50.38	0	76492	0	0	76595	0	0	0	0	72022	0	0	0	0
tr|A0A452FT33|A0A452FT33_CAPHI;tr|A0A452FSS5|A0A452FSS5_CAPHI;tr|A0A452FT46|A0A452FT46_CAPHI	tr|A0A452FT33|A0A452FT33_CAPHI Aldedh domain-containing protein OS=Capra hircus OX=9925 GN=ALDH2 PE=3 SV=1;tr|A0A452FSS5|A0A452FSS5_CAPHI Aldedh domain-containing protein OS=Capra hircus OX=9925 GN=ALDH2 PE=3 SV=1;tr|A0A452FT46|A0A452FT46_CAPHI Aldedh doma	54.39	0	67916	0	70721	59384	0	0	0	0	0	0	0	0	0
tr|A0A452G2D9|A0A452G2D9_CAPHI;tr|A0A452G2G4|A0A452G2G4_CAPHI;tr|A0A452G2I9|A0A452G2I9_CAPHI	tr|A0A452G2D9|A0A452G2D9_CAPHI Uncharacterized protein OS=Capra hircus OX=9925 GN=ACADVL PE=3 SV=1;tr|A0A452G2G4|A0A452G2G4_CAPHI Uncharacterized protein OS=Capra hircus OX=9925 GN=ACADVL PE=3 SV=1;tr|A0A452G2I9|A0A452G2I9_CAPHI Uncharacterized protein OS=	70.61	0	0	0	67717	0	0	0	0	0	0	0	74829	0	0
tr|A0A452G724|A0A452G724_CAPHI;tr|A0A452G6V6|A0A452G6V6_CAPHI;tr|A0A452G6U5|A0A452G6U5_CAPHI;tr|A0A452ETT5|A0A452ETT5_CAPHI	tr|A0A452G724|A0A452G724_CAPHI Rab GDP dissociation inhibitor OS=Capra hircus OX=9925 GN=GDI2 PE=3 SV=1;tr|A0A452G6V6|A0A452G6V6_CAPHI Rab GDP dissociation inhibitor OS=Capra hircus OX=9925 GN=GDI2 PE=3 SV=1;tr|A0A452G6U5|A0A452G6U5_CAPHI Rab GDP dissociat	49.51	0	95316	0	0	119370	67134	0	0	85144	0	0	0	0	81978
tr|A0A452G910|A0A452G910_CAPHI;tr|A0A452G8U6|A0A452G8U6_CAPHI;tr|A0A452G980|A0A452G980_CAPHI;tr|A0A452G8R7|A0A452G8R7_CAPHI;tr|A0A452G9P5|A0A452G9P5_CAPHI;tr|A0A452E4Q4|A0A452E4Q4_CAPHI;tr|A0A452E4H0|A0A452E4H0_CAPHI;tr|A0A452E4I3|A0A452E4I3_CAPHI;tr|A0A452E546|A0A452E546_CAPHI;tr|A0A452E568|A0A452E568_CAPHI;tr|A0A452E5C3|A0A452E5C3_CAPHI;tr|A0A452E9W0|A0A452E9W0_CAPHI;tr|A0A452EA74|A0A452EA74_CA…	tr|A0A452G910|A0A452G910_CAPHI Uncharacterized protein OS=Capra hircus OX=9925 GN=MYH2 PE=3 SV=1;tr|A0A452G8U6|A0A452G8U6_CAPHI Uncharacterized protein OS=Capra hircus OX=9925 GN=MYH2 PE=3 SV=1;tr|A0A452G980|A0A452G980_CAPHI Uncharacterized protein OS=Capr	222.09	0	0	0	0	57963	0	0	0	0	0	0	0	0	0
tr|A0A452E2J7|A0A452E2J7_CAPHI;tr|A0A452E2J1|A0A452E2J1_CAPHI;tr|A0A452EI96|A0A452EI96_CAPHI	tr|A0A452E2J7|A0A452E2J7_CAPHI Uncharacterized protein OS=Capra hircus OX=9925 GN=ACTN2 PE=4 SV=1;tr|A0A452E2J1|A0A452E2J1_CAPHI Uncharacterized protein OS=Capra hircus OX=9925 GN=ACTN2 PE=4 SV=1	103.80	0	0	0	0	49202	0	0	0	0	0	122820	0	0	0
tr|A0A452ECX7|A0A452ECX7_CAPHI;tr|A0A452FS56|A0A452FS56_CAPHI;tr|A0A452DM11|A0A452DM11_CAPHI;tr|A0A452DXD4|A0A452DXD4_CAPHI	tr|A0A452ECX7|A0A452ECX7_CAPHI 14_3_3 domain-containing protein OS=Capra hircus OX=9925 GN=YWHAQ PE=3 SV=1;tr|A0A452FS56|A0A452FS56_CAPHI 14_3_3 domain-containing protein OS=Capra hircus OX=9925 PE=3 SV=1	27.76	0	65565	0	0	103070	0	0	0	0	0	0	0	0	0
tr|A0A452G2N5|A0A452G2N5_CAPHI	tr|A0A452G2N5|A0A452G2N5_CAPHI Uncharacterized protein OS=Capra hircus OX=9925 GN=HSPA6 PE=3 SV=1	70.92	0	0	0	0	0	231610	89547	172820	0	0	0	0	0	0
tr|A0A452E1R9|A0A452E1R9_CAPHI;tr|A0A452E1U1|A0A452E1U1_CAPHI	tr|A0A452E1R9|A0A452E1R9_CAPHI Thioredoxin domain-containing protein OS=Capra hircus OX=9925 GN=PRDX1 PE=4 SV=1;tr|A0A452E1U1|A0A452E1U1_CAPHI Thioredoxin domain-containing protein OS=Capra hircus OX=9925 GN=PRDX1 PE=4 SV=1	22.21	0	0	0	237560	0	0	0	311170	297870	0	240760	0	0	281830
tr|A0A452EUG8|A0A452EUG8_CAPHI;tr|A0A452ETQ8|A0A452ETQ8_CAPHI;tr|A0A452EUH3|A0A452EUH3_CAPHI;tr|A0A452ETK5|A0A452ETK5_CAPHI;tr|A0A452EUP9|A0A452EUP9_CAPHI;tr|A0A452EUJ4|A0A452EUJ4_CAPHI;tr|A0A452EUN1|A0A452EUN1_CAPHI;tr|A0A452EUP2|A0A452EUP2_CAPHI;tr|A0A452EUP6|A0A452EUP6_CAPHI;tr|A0A452ETR1|A0A452ETR1_CAPHI	tr|A0A452EUG8|A0A452EUG8_CAPHI Uncharacterized protein OS=Capra hircus OX=9925 GN=MYL1 PE=4 SV=1;tr|A0A452ETQ8|A0A452ETQ8_CAPHI Uncharacterized protein OS=Capra hircus OX=9925 GN=MYL1 PE=4 SV=1;tr|A0A452EUH3|A0A452EUH3_CAPHI Uncharacterized protein OS=Capr	16.51	289760	0	0	561780	0	627780	351150	272200	477650	303180	342800	343100	0	0
tr|A0A452DPJ7|A0A452DPJ7_CAPHI;tr|A0A452DPQ1|A0A452DPQ1_CAPHI	tr|A0A452DPJ7|A0A452DPJ7_CAPHI Uncharacterized protein OS=Capra hircus OX=9925 GN=FH PE=3 SV=1;tr|A0A452DPQ1|A0A452DPQ1_CAPHI Uncharacterized protein OS=Capra hircus OX=9925 GN=FH PE=3 SV=1	54.62	0	152540	0	138530	138580	133790	143140	0	104520	0	161350	0	0	126870
tr|A0A452DWW0|A0A452DWW0_CAPHI;sp|B7U9B5|MYG_CAPHI	tr|A0A452DWW0|A0A452DWW0_CAPHI Myoglobin OS=Capra hircus OX=9925 GN=MB PE=3 SV=1;sp|B7U9B5|MYG_CAPHI Myoglobin OS=Capra hircus OX=9925 GN=MB PE=1 SV=3	17.05	0	550680	0	385380	456250	294580	0	434830	0	844030	487950	705420	0	0
tr|A0A452E4G2|A0A452E4G2_CAPHI	tr|A0A452E4G2|A0A452E4G2_CAPHI Uncharacterized protein OS=Capra hircus OX=9925 GN=TNNC2 PE=4 SV=1	18.09	0	222330	0	210330	0	279120	259100	158400	340980	0	293100	0	0	0
tr|A0A452EYY5|A0A452EYY5_CAPHI;tr|A0A452EYU2|A0A452EYU2_CAPHI	tr|A0A452EYY5|A0A452EYY5_CAPHI Protein kinase domain-containing protein OS=Capra hircus OX=9925 GN=MYLK2 PE=4 SV=1;tr|A0A452EYU2|A0A452EYU2_CAPHI Protein kinase domain-containing protein OS=Capra hircus OX=9925 GN=MYLK2 PE=4 SV=1	67.01	125890	107580	134070	111180	0	0	0	127120	115050	154940	0	112740	0	109950
tr|A0A452FBN2|A0A452FBN2_CAPHI;tr|A0A452FBU4|A0A452FBU4_CAPHI	tr|A0A452FBN2|A0A452FBN2_CAPHI Macro domain-containing protein OS=Capra hircus OX=9925 GN=MACROD1 PE=4 SV=1;tr|A0A452FBU4|A0A452FBU4_CAPHI Macro domain-containing protein OS=Capra hircus OX=9925 GN=MACROD1 PE=4 SV=1	35.46	0	198680	0	233230	358990	177900	0	270110	0	195160	273000	228170	0	248410
tr|A0A452FG20|A0A452FG20_CAPHI	tr|A0A452FG20|A0A452FG20_CAPHI Uncharacterized protein OS=Capra hircus OX=9925 GN=NID1 PE=4 SV=1	137.19	0	125650	0	116940	163720	0	0	0	0	0	146440	0	0	0
tr|A0A452FNX2|A0A452FNX2_CAPHI;tr|A0A452FNW5|A0A452FNW5_CAPHI;tr|A0A452FNZ7|A0A452FNZ7_CAPHI	tr|A0A452FNX2|A0A452FNX2_CAPHI Uncharacterized protein OS=Capra hircus OX=9925 GN=CAPN1 PE=3 SV=1;tr|A0A452FNW5|A0A452FNW5_CAPHI Uncharacterized protein OS=Capra hircus OX=9925 GN=CAPN1 PE=3 SV=1;tr|A0A452FNZ7|A0A452FNZ7_CAPHI Uncharacterized protein OS=Ca	84.70	0	0	0	55638	0	0	0	73192	0	0	0	0	0	0
tr|A0A452FTJ9|A0A452FTJ9_CAPHI;tr|A0A452FU60|A0A452FU60_CAPHI;tr|A0A452FU67|A0A452FU67_CAPHI	tr|A0A452FTJ9|A0A452FTJ9_CAPHI DLH domain-containing protein OS=Capra hircus OX=9925 GN=CMBL PE=4 SV=1;tr|A0A452FU60|A0A452FU60_CAPHI DLH domain-containing protein OS=Capra hircus OX=9925 GN=CMBL PE=4 SV=1;tr|A0A452FU67|A0A452FU67_CAPHI DLH domain-containi	27.84	0	0	0	0	153760	111400	0	0	0	124990	0	0	0	0
tr|A0A452FWD9|A0A452FWD9_CAPHI;tr|A0A452FWC6|A0A452FWC6_CAPHI	tr|A0A452FWD9|A0A452FWD9_CAPHI Dihydrolipoyl dehydrogenase OS=Capra hircus OX=9925 GN=DLD PE=3 SV=1;tr|A0A452FWC6|A0A452FWC6_CAPHI Dihydrolipoyl dehydrogenase OS=Capra hircus OX=9925 GN=DLD PE=3 SV=1	53.05	0	155370	0	154360	176240	129190	0	120830	0	154320	139770	0	0	0
tr|A0A452GAH2|A0A452GAH2_CAPHI	tr|A0A452GAH2|A0A452GAH2_CAPHI Citrate synthase OS=Capra hircus OX=9925 GN=CS PE=3 SV=1	50.58	0	120850	0	124790	109690	0	0	0	0	151860	107130	132480	0	0
tr|I1X3V1|I1X3V1_CAPHI	tr|I1X3V1|I1X3V1_CAPHI Galectin OS=Capra hircus OX=9925 GN=GAL1 PE=2 SV=1	14.82	0	270110	0	278020	210790	344320	153970	176150	176730	211200	265650	156530	0	188100
tr|A0A452F2Z2|A0A452F2Z2_CAPHI;tr|A0A452F2V4|A0A452F2V4_CAPHI;sp|P02077|HBBA_CAPHI;tr|A0A452F2R2|A0A452F2R2_CAPHI;CON__P02070	tr|A0A452F2Z2|A0A452F2Z2_CAPHI GLOBIN domain-containing protein OS=Capra hircus OX=9925 GN=LOC102175876 PE=3 SV=1;tr|A0A452F2V4|A0A452F2V4_CAPHI GLOBIN domain-containing protein OS=Capra hircus OX=9925 GN=LOC102175876 PE=3 SV=1;sp|P02077|HBBA_CAPHI Hemoglo	15.75	0	0	0	0	0	0	0	0	0	151480	0	0	0	0
tr|A0A452FRC9|A0A452FRC9_CAPHI	tr|A0A452FRC9|A0A452FRC9_CAPHI Uncharacterized protein OS=Capra hircus OX=9925 GN=HSPA1L PE=3 SV=1	70.73	0	0	222090	193930	239180	237100	0	0	223130	0	221500	219680	0	198420
tr|A0A097C2Z1|A0A097C2Z1_CAPHI;tr|A0A452EQ75|A0A452EQ75_CAPHI;tr|A0A452FYN5|A0A452FYN5_CAPHI	tr|A0A097C2Z1|A0A097C2Z1_CAPHI Tyrosine 3-monooxygenase/tryptophan 5-monooxygenase activation protein zeta polypeptide (Fragment) OS=Capra hircus OX=9925 GN=YWHAZ PE=2 SV=1;tr|A0A452EQ75|A0A452EQ75_CAPHI 14_3_3 domain-containing protein OS=Capra hircus OX=	27.75	0	83476	0	0	81823	0	0	0	0	82321	0	0	0	0
tr|A0A452EU44|A0A452EU44_CAPHI	tr|A0A452EU44|A0A452EU44_CAPHI 14_3_3 domain-containing protein OS=Capra hircus OX=9925 GN=YWHAH PE=3 SV=1	28.20	0	77964	0	0	78033	0	0	98382	0	0	85213	0	0	0
tr|A0A452ERY2|A0A452ERY2_CAPHI	tr|A0A452ERY2|A0A452ERY2_CAPHI ADF-H domain-containing protein OS=Capra hircus OX=9925 GN=CFL2 PE=3 SV=1	18.74	0	338860	0	277760	319880	337400	0	353780	0	314720	426050	267460	0	368340
tr|A0A452DPJ6|A0A452DPJ6_CAPHI	tr|A0A452DPJ6|A0A452DPJ6_CAPHI Uncharacterized protein OS=Capra hircus OX=9925 GN=MYLPF PE=4 SV=1	18.90	0	124390	0	364140	477050	0	241160	199840	299060	139080	249410	178660	0	215560
tr|A0A452DTL0|A0A452DTL0_CAPHI;tr|A0A452DTF2|A0A452DTF2_CAPHI;tr|A0A452DTJ5|A0A452DTJ5_CAPHI;tr|A0A452DTD2|A0A452DTD2_CAPHI;tr|A0A452FP45|A0A452FP45_CAPHI	tr|A0A452DTL0|A0A452DTL0_CAPHI Transket_pyr domain-containing protein OS=Capra hircus OX=9925 GN=OGDH PE=4 SV=1;tr|A0A452DTF2|A0A452DTF2_CAPHI Transket_pyr domain-containing protein OS=Capra hircus OX=9925 GN=OGDH PE=4 SV=1;tr|A0A452DTJ5|A0A452DTJ5_CAPHI T	115.51	0	0	0	0	81121	0	0	0	0	0	0	0	0	0
tr|A0A452DU61|A0A452DU61_CAPHI	tr|A0A452DU61|A0A452DU61_CAPHI SHSP domain-containing protein OS=Capra hircus OX=9925 GN=HSPB6 PE=3 SV=1	17.48	0	193030	0	129920	152130	181890	0	0	144650	143440	256410	0	0	0
tr|A0A452DY24|A0A452DY24_CAPHI	tr|A0A452DY24|A0A452DY24_CAPHI Thioredoxin domain-containing protein OS=Capra hircus OX=9925 GN=PRDX2 PE=4 SV=1	21.79	0	259090	0	208750	249500	210630	0	259390	0	261580	264540	209040	0	304380
tr|A0A452E573|A0A452E573_CAPHI	tr|A0A452E573|A0A452E573_CAPHI ATP synthase subunit beta OS=Capra hircus OX=9925 GN=ATP5F1B PE=3 SV=1	56.18	0	61892	0	67124	96289	64099	0	0	0	0	62883	0	0	0
tr|A0A452E5N4|A0A452E5N4_CAPHI;tr|A0A452EG21|A0A452EG21_CAPHI;tr|A0A452E0F7|A0A452E0F7_CAPHI	tr|A0A452E5N4|A0A452E5N4_CAPHI Uncharacterized protein OS=Capra hircus OX=9925 GN=STIP1 PE=4 SV=1;tr|A0A452EG21|A0A452EG21_CAPHI Uncharacterized protein OS=Capra hircus OX=9925 PE=4 SV=1	62.56	0	197690	0	174990	196140	164780	0	0	0	166490	202010	138450	0	175170
tr|A0A452EA76|A0A452EA76_CAPHI;tr|A0A452E210|A0A452E210_CAPHI;tr|A0A452FJS1|A0A452FJS1_CAPHI	tr|A0A452EA76|A0A452EA76_CAPHI 40S ribosomal protein SA OS=Capra hircus OX=9925 GN=RPSA PE=3 SV=1;tr|A0A452E210|A0A452E210_CAPHI Uncharacterized protein OS=Capra hircus OX=9925 GN=LOC102175427 PE=3 SV=1	32.76	0	137560	0	115280	186680	137420	0	0	0	119170	81941	0	0	0
tr|A0A452EW94|A0A452EW94_CAPHI;tr|A0A452EW92|A0A452EW92_CAPHI	tr|A0A452EW94|A0A452EW94_CAPHI ETF domain-containing protein OS=Capra hircus OX=9925 GN=ETFB PE=4 SV=1;tr|A0A452EW92|A0A452EW92_CAPHI ETF domain-containing protein OS=Capra hircus OX=9925 GN=ETFB PE=4 SV=1	27.71	0	117840	0	130950	116430	121770	0	109270	0	0	132990	0	0	121180
tr|A0A452EYA9|A0A452EYA9_CAPHI;tr|A0A452EYB9|A0A452EYB9_CAPHI;tr|A0A452EY59|A0A452EY59_CAPHI	tr|A0A452EYA9|A0A452EYA9_CAPHI Uncharacterized protein OS=Capra hircus OX=9925 GN=SELENBP1 PE=4 SV=1;tr|A0A452EYB9|A0A452EYB9_CAPHI Uncharacterized protein OS=Capra hircus OX=9925 GN=SELENBP1 PE=4 SV=1;tr|A0A452EY59|A0A452EY59_CAPHI Uncharacterized protein	52.47	0	167550	0	170040	149180	167320	0	90934	0	124520	110360	131980	0	143040
tr|A0A452F2W9|A0A452F2W9_CAPHI;tr|A0A452F2A1|A0A452F2A1_CAPHI;tr|A0A452F2J1|A0A452F2J1_CAPHI	tr|A0A452F2W9|A0A452F2W9_CAPHI Uncharacterized protein OS=Capra hircus OX=9925 GN=BIN1 PE=4 SV=1;tr|A0A452F2A1|A0A452F2A1_CAPHI Uncharacterized protein OS=Capra hircus OX=9925 GN=BIN1 PE=4 SV=1;tr|A0A452F2J1|A0A452F2J1_CAPHI Uncharacterized protein OS=Capr	47.79	0	191390	0	244390	256260	185100	0	266810	0	178350	250160	0	0	0
tr|A0A452G996|A0A452G996_CAPHI;tr|A0A452G9S2|A0A452G9S2_CAPHI;tr|A0A452F078|A0A452F078_CAPHI	tr|A0A452G996|A0A452G996_CAPHI Amidohydro-rel domain-containing protein OS=Capra hircus OX=9925 GN=DPYSL2 PE=4 SV=1;tr|A0A452G9S2|A0A452G9S2_CAPHI Amidohydro-rel domain-containing protein OS=Capra hircus OX=9925 GN=DPYSL2 PE=4 SV=1	62.28	0	77118	0	0	83601	0	0	0	0	0	124930	0	0	0
sp|P0CH26|HBA2_CAPHI	sp|P0CH26|HBA2_CAPHI Hemoglobin subunit alpha-2 OS=Capra hircus OX=9925 GN=HBA2 PE=1 SV=1	15.19	0	88589	0	0	0	0	0	0	0	0	0	0	0	0
tr|A0A452FS72|A0A452FS72_CAPHI	tr|A0A452FS72|A0A452FS72_CAPHI 14_3_3 domain-containing protein OS=Capra hircus OX=9925 GN=YWHAE PE=3 SV=1	27.62	0	425620	0	331430	473630	368430	448840	0	447800	337040	321420	309700	0	480280
tr|A0A452E2H7|A0A452E2H7_CAPHI;tr|A0A452ETY8|A0A452ETY8_CAPHI;tr|A0A452DW24|A0A452DW24_CAPHI;tr|A0A452DW43|A0A452DW43_CAPHI;tr|A0A452DVF6|A0A452DVF6_CAPHI;tr|A0A452E9X4|A0A452E9X4_CAPHI;tr|A0A452E6X2|A0A452E6X2_CAPHI;tr|A0A452G4R5|A0A452G4R5_CAPHI;tr|A0A452EG49|A0A452EG49_CAPHI;tr|A0A452E198|A0A452E198_CAPHI;tr|A0A452EXB8|A0A452EXB8_CAPHI	tr|A0A452E2H7|A0A452E2H7_CAPHI Elongation factor 1-alpha OS=Capra hircus OX=9925 GN=EEF1A1 PE=3 SV=1;tr|A0A452ETY8|A0A452ETY8_CAPHI Tr-type G domain-containing protein OS=Capra hircus OX=9925 PE=4 SV=1;tr|A0A452DW24|A0A452DW24_CAPHI Elongation factor 1-alp	50.14	0	391300	0	233810	334400	239000	0	348760	0	298900	0	0	0	360190
tr|A0A452EWA5|A0A452EWA5_CAPHI	tr|A0A452EWA5|A0A452EWA5_CAPHI Elongation factor 1-alpha OS=Capra hircus OX=9925 GN=EEF1A2 PE=3 SV=1	50.47	0	52004	0	0	0	37559	0	0	0	0	0	0	0	0
tr|A0A452E480|A0A452E480_CAPHI;tr|A0A452G2I7|A0A452G2I7_CAPHI	tr|A0A452E480|A0A452E480_CAPHI L-lactate dehydrogenase OS=Capra hircus OX=9925 GN=LDHB PE=3 SV=1	36.48	0	202020	0	140960	210240	0	199370	227050	0	0	218050	0	0	183200
tr|A0A452G3B3|A0A452G3B3_CAPHI	tr|A0A452G3B3|A0A452G3B3_CAPHI 14_3_3 domain-containing protein OS=Capra hircus OX=9925 GN=YWHAG PE=3 SV=1	28.30	0	243900	269580	192410	221830	240600	0	0	0	328010	198850	0	0	263080
tr|A0A452DKU9|A0A452DKU9_CAPHI;tr|A0A452DLF4|A0A452DLF4_CAPHI	tr|A0A452DKU9|A0A452DKU9_CAPHI Uncharacterized protein OS=Capra hircus OX=9925 GN=VCL PE=4 SV=1;tr|A0A452DLF4|A0A452DLF4_CAPHI Uncharacterized protein OS=Capra hircus OX=9925 GN=VCL PE=4 SV=1	116.71	0	86344	0	62131	0	0	0	0	0	72799	0	0	0	0
tr|A0A452E987|A0A452E987_CAPHI	tr|A0A452E987|A0A452E987_CAPHI ANK_REP_REGION domain-containing protein OS=Capra hircus OX=9925 GN=ANKRD2 PE=4 SV=1	36.76	0	99523	0	90726	148190	156510	0	0	0	98170	352720	202690	0	117730
tr|A0A452EJN6|A0A452EJN6_CAPHI	tr|A0A452EJN6|A0A452EJN6_CAPHI SHSP domain-containing protein OS=Capra hircus OX=9925 GN=CRYAB PE=3 SV=1	20.04	0	256760	0	229030	193880	219640	178510	179760	0	109640	445470	0	0	283580
tr|A0A452EJW7|A0A452EJW7_CAPHI;tr|A0A452EKG7|A0A452EKG7_CAPHI;sp|Q9TTY8|GSTP1_CAPHI;tr|A0A452ESD2|A0A452ESD2_CAPHI;tr|A0A452ERH0|A0A452ERH0_CAPHI	tr|A0A452EJW7|A0A452EJW7_CAPHI Uncharacterized protein OS=Capra hircus OX=9925 GN=LOC100861197 PE=3 SV=1;tr|A0A452EKG7|A0A452EKG7_CAPHI Uncharacterized protein OS=Capra hircus OX=9925 GN=LOC100861197 PE=3 SV=1;sp|Q9TTY8|GSTP1_CAPHI Glutathione S-transferas	23.67	0	508010	0	365400	593690	469600	0	237470	0	279220	346320	364410	0	221420
tr|A0A452F4G4|A0A452F4G4_CAPHI	tr|A0A452F4G4|A0A452F4G4_CAPHI Adenylosuccinate synthetase isozyme 1 OS=Capra hircus OX=9925 GN=ADSSL1 PE=3 SV=1	50.09	0	104110	0	0	107770	107660	0	0	0	149540	93234	140930	0	0
tr|A0A452FIJ8|A0A452FIJ8_CAPHI;tr|A0A452FI52|A0A452FI52_CAPHI;tr|A0A452FHK5|A0A452FHK5_CAPHI;tr|A0A452EG89|A0A452EG89_CAPHI	tr|A0A452FIJ8|A0A452FIJ8_CAPHI Uncharacterized protein OS=Capra hircus OX=9925 GN=FBN1 PE=4 SV=1;tr|A0A452FI52|A0A452FI52_CAPHI Uncharacterized protein OS=Capra hircus OX=9925 GN=FBN1 PE=4 SV=1;tr|A0A452FHK5|A0A452FHK5_CAPHI Uncharacterized protein OS=Capr	311.21	0	0	0	0	100710	0	0	0	0	0	125160	0	0	0
tr|A0A452FM54|A0A452FM54_CAPHI	tr|A0A452FM54|A0A452FM54_CAPHI DJ-1_PfpI domain-containing protein OS=Capra hircus OX=9925 GN=PARK7 PE=4 SV=1	20.05	0	262820	0	283440	312250	210810	0	217440	0	265930	195040	230280	0	0
tr|A0A452FX49|A0A452FX49_CAPHI;sp|P02078|HBBC_CAPHI;tr|A0A452FXQ3|A0A452FXQ3_CAPHI;tr|A0A452FWW3|A0A452FWW3_CAPHI	tr|A0A452FX49|A0A452FX49_CAPHI Hemoglobin subunit beta-C OS=Capra hircus OX=9925 GN=HBBC PE=3 SV=1;sp|P02078|HBBC_CAPHI Hemoglobin subunit beta-C OS=Capra hircus OX=9925 GN=HBBC PE=2 SV=2;tr|A0A452FXQ3|A0A452FXQ3_CAPHI Hemoglobin subunit beta-C OS=Capra hi	15.76	0	0	0	0	116800	0	0	0	0	0	415360	0	0	0
tr|A0A452DR91|A0A452DR91_CAPHI	tr|A0A452DR91|A0A452DR91_CAPHI Phosphoglycerate mutase OS=Capra hircus OX=9925 GN=PGAM2 PE=3 SV=1	28.73	827270	345320	0	502600	365840	524740	656750	543160	608390	897960	568700	579120	0	398820
tr|A0A452EYJ1|A0A452EYJ1_CAPHI;tr|A0A452DN20|A0A452DN20_CAPHI	tr|A0A452EYJ1|A0A452EYJ1_CAPHI Uncharacterized protein OS=Capra hircus OX=9925 GN=PEBP1 PE=4 SV=1;tr|A0A452DN20|A0A452DN20_CAPHI Uncharacterized protein OS=Capra hircus OX=9925 PE=4 SV=1	21.02	0	254590	0	204480	356860	235860	305970	286400	161970	319230	279610	235570	0	320070
tr|A0A452F328|A0A452F328_CAPHI;tr|A0A452F309|A0A452F309_CAPHI	tr|A0A452F328|A0A452F328_CAPHI Dynamin-type G domain-containing protein OS=Capra hircus OX=9925 GN=SRL PE=3 SV=1;tr|A0A452F309|A0A452F309_CAPHI Dynamin-type G domain-containing protein OS=Capra hircus OX=9925 GN=SRL PE=3 SV=1	86.93	0	180340	0	200600	232080	104760	0	0	0	0	0	88314	0	0
tr|A0A452FKT0|A0A452FKT0_CAPHI;tr|A0A452FKS5|A0A452FKS5_CAPHI;tr|A0A452FKQ6|A0A452FKQ6_CAPHI;tr|A0A452FJZ2|A0A452FJZ2_CAPHI;tr|A0A452FK74|A0A452FK74_CAPHI	tr|A0A452FKT0|A0A452FKT0_CAPHI Annexin OS=Capra hircus OX=9925 GN=ANXA5 PE=3 SV=1;tr|A0A452FKS5|A0A452FKS5_CAPHI Annexin OS=Capra hircus OX=9925 GN=ANXA5 PE=3 SV=1;tr|A0A452FKQ6|A0A452FKQ6_CAPHI Annexin OS=Capra hircus OX=9925 GN=ANXA5 PE=3 SV=1;tr|A0A452F	35.93	0	145380	0	111430	214970	122370	148680	0	129610	166390	141830	0	0	163190
tr|A0A452F3L8|A0A452F3L8_CAPHI;tr|A0A452F3N6|A0A452F3N6_CAPHI;tr|A0A452FRA9|A0A452FRA9_CAPHI;tr|A0A452F8Y6|A0A452F8Y6_CAPHI;tr|A0A452G119|A0A452G119_CAPHI;tr|A0A452F7S9|A0A452F7S9_CAPHI;tr|A0A452DLF9|A0A452DLF9_CAPHI;tr|A0A452FHS8|A0A452FHS8_CAPHI	tr|A0A452F3L8|A0A452F3L8_CAPHI Tubulin alpha chain OS=Capra hircus OX=9925 GN=TUBA1B PE=3 SV=1;tr|A0A452F3N6|A0A452F3N6_CAPHI Tubulin alpha chain OS=Capra hircus OX=9925 GN=TUBA1B PE=3 SV=1;tr|A0A452FRA9|A0A452FRA9_CAPHI Tubulin alpha chain OS=Capra hircus	50.15	0	175050	0	150750	0	142130	0	177170	0	120610	146470	150510	191150	0
tr|A0A452E1H9|A0A452E1H9_CAPHI;tr|A0A452E1G1|A0A452E1G1_CAPHI;tr|A0A452E1J4|A0A452E1J4_CAPHI	tr|A0A452E1H9|A0A452E1H9_CAPHI Uncharacterized protein OS=Capra hircus OX=9925 GN=LDB3 PE=4 SV=1;tr|A0A452E1G1|A0A452E1G1_CAPHI Uncharacterized protein OS=Capra hircus OX=9925 GN=LDB3 PE=4 SV=1;tr|A0A452E1J4|A0A452E1J4_CAPHI Uncharacterized protein OS=Capr	66.89	0	111050	0	112220	127760	104310	122500	0	0	0	122430	105300	0	122040
tr|A0A452EGC4|A0A452EGC4_CAPHI;tr|A0A452EG24|A0A452EG24_CAPHI	tr|A0A452EGC4|A0A452EGC4_CAPHI Aspartate aminotransferase OS=Capra hircus OX=9925 GN=GOT2 PE=4 SV=1;tr|A0A452EG24|A0A452EG24_CAPHI Aspartate aminotransferase OS=Capra hircus OX=9925 GN=GOT2 PE=4 SV=1	47.71	0	538530	0	384460	567940	280880	359680	244760	338890	405550	298730	493540	0	280050
tr|A0A452EQZ4|A0A452EQZ4_CAPHI;tr|A0A452EQW7|A0A452EQW7_CAPHI;tr|A0A452FPU2|A0A452FPU2_CAPHI	tr|A0A452EQZ4|A0A452EQZ4_CAPHI Malate dehydrogenase OS=Capra hircus OX=9925 GN=MDH1 PE=3 SV=1;tr|A0A452EQW7|A0A452EQW7_CAPHI Malate dehydrogenase OS=Capra hircus OX=9925 GN=MDH1 PE=3 SV=1	35.86	0	1300300	0	1045800	1360600	1102700	926720	0	1084700	1263500	1043900	1432100	575960	1279900
tr|A0A452FBM2|A0A452FBM2_CAPHI	tr|A0A452FBM2|A0A452FBM2_CAPHI Uncharacterized protein OS=Capra hircus OX=9925 GN=HSPA9 PE=3 SV=1	73.71	0	250530	0	210250	255440	241500	191910	136410	182700	222720	284390	206670	0	142410
tr|A0A452FH94|A0A452FH94_CAPHI;tr|A0A452FGR5|A0A452FGR5_CAPHI	tr|A0A452FH94|A0A452FH94_CAPHI Uncharacterized protein OS=Capra hircus OX=9925 GN=TRIM72 PE=4 SV=1;tr|A0A452FGR5|A0A452FGR5_CAPHI Uncharacterized protein OS=Capra hircus OX=9925 GN=TRIM72 PE=4 SV=1	53.85	0	216430	0	116590	232370	140000	0	0	0	0	0	188870	0	0
tr|A0A452FKI3|A0A452FKI3_CAPHI	tr|A0A452FKI3|A0A452FKI3_CAPHI UTP--glucose-1-phosphate uridylyltransferase OS=Capra hircus OX=9925 GN=UGP2 PE=3 SV=1	56.38	0	176090	0	160830	284030	179300	0	190450	213840	150480	173560	143260	0	229950
tr|A0A452G8J3|A0A452G8J3_CAPHI;tr|A0A452EGB1|A0A452EGB1_CAPHI;tr|A0A452G8P4|A0A452G8P4_CAPHI;tr|A0A452G8Z6|A0A452G8Z6_CAPHI;tr|A0A452G8J9|A0A452G8J9_CAPHI	tr|A0A452G8J3|A0A452G8J3_CAPHI Uncharacterized protein OS=Capra hircus OX=9925 GN=ACTG1 PE=3 SV=1;tr|A0A452EGB1|A0A452EGB1_CAPHI Uncharacterized protein OS=Capra hircus OX=9925 GN=ACTB PE=3 SV=1;tr|A0A452G8P4|A0A452G8P4_CAPHI Uncharacterized protein OS=Cap	41.79	0	0	0	0	30559	0	0	0	0	0	0	0	0	0
tr|A0A452DNH9|A0A452DNH9_CAPHI;tr|A0A452DNE3|A0A452DNE3_CAPHI;tr|A0A452DNG3|A0A452DNG3_CAPHI;tr|A0A452FRB2|A0A452FRB2_CAPHI;tr|A0A452FRG1|A0A452FRG1_CAPHI	tr|A0A452DNH9|A0A452DNH9_CAPHI Tubulin alpha chain OS=Capra hircus OX=9925 GN=TUBA4A PE=3 SV=1;tr|A0A452DNE3|A0A452DNE3_CAPHI Tubulin alpha chain OS=Capra hircus OX=9925 GN=TUBA4A PE=3 SV=1;tr|A0A452DNG3|A0A452DNG3_CAPHI Tubulin alpha chain OS=Capra hircus	49.47	0	444860	0	315310	415110	354880	183380	251950	0	246610	419110	383500	221280	371750
tr|A0A452FE94|A0A452FE94_CAPHI;tr|A0A452FEN1|A0A452FEN1_CAPHI	tr|A0A452FE94|A0A452FE94_CAPHI IF rod domain-containing protein OS=Capra hircus OX=9925 GN=VIM PE=3 SV=1;tr|A0A452FEN1|A0A452FEN1_CAPHI IF rod domain-containing protein OS=Capra hircus OX=9925 GN=VIM PE=3 SV=1	53.70	0	131980	212460	167730	163960	0	0	188040	0	0	167080	146700	0	168710
tr|A0A452E712|A0A452E712_CAPHI;tr|A0A452G2Y9|A0A452G2Y9_CAPHI;tr|A0A452G309|A0A452G309_CAPHI;tr|A0A452G306|A0A452G306_CAPHI	tr|A0A452E712|A0A452E712_CAPHI Adenylate kinase isoenzyme 1 OS=Capra hircus OX=9925 GN=AK1 PE=3 SV=1	21.65	378570	631770	575980	759710	457070	788590	652310	0	907890	928550	640860	864290	0	828960
tr|A0A452ERC8|A0A452ERC8_CAPHI	tr|A0A452ERC8|A0A452ERC8_CAPHI Uncharacterized protein OS=Capra hircus OX=9925 GN=RNH1 PE=4 SV=1	48.94	0	178090	0	127210	185060	135780	0	194580	0	175950	125510	138120	0	166340
tr|A0A452FD14|A0A452FD14_CAPHI;tr|A0A452E8N9|A0A452E8N9_CAPHI;tr|A0A452E8W4|A0A452E8W4_CAPHI;tr|A0A452E8U3|A0A452E8U3_CAPHI	tr|A0A452FD14|A0A452FD14_CAPHI Glycerol-3-phosphate dehydrogenase [NAD(+)] OS=Capra hircus OX=9925 GN=GPD1 PE=3 SV=1	38.68	0	280970	0	308830	419760	296420	326520	487190	0	528530	338540	399130	0	0
tr|A0A452FJ29|A0A452FJ29_CAPHI;tr|A0A452FIF1|A0A452FIF1_CAPHI;tr|A0A452FHX6|A0A452FHX6_CAPHI	tr|A0A452FJ29|A0A452FJ29_CAPHI UBA_e1_C domain-containing protein OS=Capra hircus OX=9925 GN=UBA1 PE=3 SV=1;tr|A0A452FIF1|A0A452FIF1_CAPHI UBA_e1_C domain-containing protein OS=Capra hircus OX=9925 GN=UBA1 PE=3 SV=1;tr|A0A452FHX6|A0A452FHX6_CAPHI UBA_e1_C	117.50	0	240780	0	162020	221650	149880	0	151230	0	143080	152690	169850	0	127670
tr|A0A452FNW6|A0A452FNW6_CAPHI;tr|A0A452DYR9|A0A452DYR9_CAPHI;tr|A0A452EEM6|A0A452EEM6_CAPHI;tr|A0A452FIS6|A0A452FIS6_CAPHI;tr|A0A452EBB4|A0A452EBB4_CAPHI;tr|A0A452E0Z2|A0A452E0Z2_CAPHI	tr|A0A452FNW6|A0A452FNW6_CAPHI Glyceraldehyde-3-phosphate dehydrogenase OS=Capra hircus OX=9925 GN=GAPDH PE=3 SV=1;tr|A0A452DYR9|A0A452DYR9_CAPHI Glyceraldehyde-3-phosphate dehydrogenase OS=Capra hircus OX=9925 PE=3 SV=1	35.91	0	3841700	0	4098900	1857800	4258100	1466100	1615600	3628800	6420700	0	4936800	0	0
tr|A0A452DQM6|A0A452DQM6_CAPHI	tr|A0A452DQM6|A0A452DQM6_CAPHI Uncharacterized protein OS=Capra hircus OX=9925 GN=HSPD1 PE=3 SV=1	60.96	0	101740	0	128490	269710	127340	0	110910	0	161740	164600	124170	0	0
tr|A0A452EAQ3|A0A452EAQ3_CAPHI;tr|A0A452E5G7|A0A452E5G7_CAPHI;tr|A0A452G0R7|A0A452G0R7_CAPHI	tr|A0A452EAQ3|A0A452EAQ3_CAPHI Aldo_ket_red domain-containing protein OS=Capra hircus OX=9925 GN=AKR1B1 PE=4 SV=1	35.94	0	247690	0	349170	459770	255150	340810	360680	375080	297050	415190	291680	301700	406630
tr|A0A452F1S1|A0A452F1S1_CAPHI;tr|A0A452F1V2|A0A452F1V2_CAPHI;tr|A0A452F1H3|A0A452F1H3_CAPHI	tr|A0A452F1S1|A0A452F1S1_CAPHI Uncharacterized protein OS=Capra hircus OX=9925 GN=PADI2 PE=4 SV=1;tr|A0A452F1V2|A0A452F1V2_CAPHI Uncharacterized protein OS=Capra hircus OX=9925 GN=PADI2 PE=4 SV=1;tr|A0A452F1H3|A0A452F1H3_CAPHI Uncharacterized protein OS=Ca	75.32	0	349430	0	318040	305790	546040	315210	388060	212950	296320	282950	377600	149490	410490
tr|A0A452G534|A0A452G534_CAPHI;tr|A0A452G4X2|A0A452G4X2_CAPHI	tr|A0A452G534|A0A452G534_CAPHI Uncharacterized protein OS=Capra hircus OX=9925 GN=LAMB1 PE=4 SV=1;tr|A0A452G4X2|A0A452G4X2_CAPHI Uncharacterized protein OS=Capra hircus OX=9925 GN=LAMB1 PE=4 SV=1	197.56	0	82233	0	0	123220	0	0	0	0	0	0	0	0	0
tr|A0A452G3S8|A0A452G3S8_CAPHI;tr|A0A452G3L8|A0A452G3L8_CAPHI;tr|A0A452G3Y0|A0A452G3Y0_CAPHI;CON__ENSEMBL:ENSBTAP00000025008	tr|A0A452G3S8|A0A452G3S8_CAPHI Tubulin beta chain OS=Capra hircus OX=9925 GN=TUBB PE=3 SV=1;tr|A0A452G3L8|A0A452G3L8_CAPHI Tubulin beta chain OS=Capra hircus OX=9925 GN=TUBB2A PE=3 SV=1	49.67	0	0	0	0	0	0	0	0	0	0	0	0	0	139180
tr|A0A452EU55|A0A452EU55_CAPHI;tr|A0A452ET75|A0A452ET75_CAPHI;tr|A0A452FRP3|A0A452FRP3_CAPHI	tr|A0A452EU55|A0A452EU55_CAPHI Uncharacterized protein OS=Capra hircus OX=9925 GN=ENO1 PE=3 SV=1;tr|A0A452ET75|A0A452ET75_CAPHI Uncharacterized protein OS=Capra hircus OX=9925 GN=ENO1 PE=3 SV=1	47.31	0	845410	403220	781160	780720	1010900	891480	1167600	818860	613020	697070	1275400	503330	1335300
sp|P02082|HBBF_CAPHI;tr|A0A452FT22|A0A452FT22_CAPHI;CON__Q3SX09;sp|P02102|HBE1_CAPHI;tr|A0A452FCP8|A0A452FCP8_CAPHI;tr|A0A452DU47|A0A452DU47_CAPHI;tr|A0A452E7Y8|A0A452E7Y8_CAPHI	sp|P02082|HBBF_CAPHI Hemoglobin fetal subunit beta OS=Capra hircus OX=9925 PE=1 SV=1;tr|A0A452FT22|A0A452FT22_CAPHI GLOBIN domain-containing protein OS=Capra hircus OX=9925 GN=LOC102176710 PE=3 SV=1	15.95	0	5905200	0	5067600	1775000	5160100	2193100	1096700	684620	3507600	3061200	2253900	0	3007500
tr|A0A452E6V7|A0A452E6V7_CAPHI	tr|A0A452E6V7|A0A452E6V7_CAPHI Uncharacterized protein OS=Capra hircus OX=9925 GN=LAMA2 PE=4 SV=1	342.92	0	152700	0	108520	177700	0	0	0	0	72026	0	0	0	0
tr|A0A452ESU7|A0A452ESU7_CAPHI	tr|A0A452ESU7|A0A452ESU7_CAPHI SHSP domain-containing protein OS=Capra hircus OX=9925 GN=HSPB1 PE=3 SV=1	22.35	370910	1138200	0	667920	963230	779690	449560	440320	276260	440890	560720	448670	0	799090
tr|A0A452ET55|A0A452ET55_CAPHI;tr|A0A452EVB4|A0A452EVB4_CAPHI	tr|A0A452ET55|A0A452ET55_CAPHI Triosephosphate isomerase OS=Capra hircus OX=9925 GN=TPI1 PE=3 SV=1	31.47	847590	672710	0	2069600	1334000	3818700	612440	1467600	1136500	1616600	2210700	1832700	484060	1932200
tr|A0A452FM11|A0A452FM11_CAPHI;tr|A0A452G1A9|A0A452G1A9_CAPHI	tr|A0A452FM11|A0A452FM11_CAPHI Tubulin beta chain OS=Capra hircus OX=9925 GN=TUBB4B PE=3 SV=1	50.02	0	296390	237370	308140	247890	244230	0	124050	0	292200	283760	334350	0	299790
tr|A0A452DQP6|A0A452DQP6_CAPHI;tr|A0A452DQP7|A0A452DQP7_CAPHI;tr|A0A452DQU2|A0A452DQU2_CAPHI;tr|A0A452F2Y9|A0A452F2Y9_CAPHI;tr|A0A452F296|A0A452F296_CAPHI;tr|A0A452DZK4|A0A452DZK4_CAPHI;tr|A0A452EFE6|A0A452EFE6_CAPHI;tr|A0A452EFE3|A0A452EFE3_CAPHI;tr|A0A452E991|A0A452E991_CAPHI;tr|A0A452EFE1|A0A452EFE1_CAPHI	tr|A0A452DQP6|A0A452DQP6_CAPHI Uncharacterized protein OS=Capra hircus OX=9925 GN=ACTC1 PE=3 SV=1;tr|A0A452DQP7|A0A452DQP7_CAPHI Uncharacterized protein OS=Capra hircus OX=9925 GN=ACTC1 PE=3 SV=1;tr|A0A452DQU2|A0A452DQU2_CAPHI Uncharacterized protein OS=Ca	41.66	0	633250	793720	665680	357620	632090	867890	575830	892740	366270	1152000	807140	480430	651310
tr|A0A452DSB1|A0A452DSB1_CAPHI;tr|A0A452FD43|A0A452FD43_CAPHI	tr|A0A452DSB1|A0A452DSB1_CAPHI Annexin OS=Capra hircus OX=9925 GN=ANXA2 PE=3 SV=1	38.61	0	328370	571080	320910	564140	239880	370800	354480	398340	276060	415740	342630	0	418790
tr|A0A452EJS4|A0A452EJS4_CAPHI	tr|A0A452EJS4|A0A452EJS4_CAPHI Uncharacterized protein OS=Capra hircus OX=9925 GN=MYOM1 PE=4 SV=1	181.75	0	90892	0	112650	269920	0	0	0	0	36748	0	0	0	0
tr|A0A452EQ10|A0A452EQ10_CAPHI;tr|A0A452EPX6|A0A452EPX6_CAPHI;tr|A0A452EQJ4|A0A452EQJ4_CAPHI;tr|A0A452EPV6|A0A452EPV6_CAPHI;tr|A0A452EPZ1|A0A452EPZ1_CAPHI;tr|A0A452EPT1|A0A452EPT1_CAPHI	tr|A0A452EQ10|A0A452EQ10_CAPHI PDZ domain-containing protein OS=Capra hircus OX=9925 GN=AHNAK PE=4 SV=1;tr|A0A452EPX6|A0A452EPX6_CAPHI PDZ domain-containing protein OS=Capra hircus OX=9925 GN=AHNAK PE=4 SV=1;tr|A0A452EQJ4|A0A452EQJ4_CAPHI PDZ domain-contai	575.38	0	325730	0	330290	431600	270510	0	215940	0	0	236040	0	0	239580
tr|A0A452FY52|A0A452FY52_CAPHI	tr|A0A452FY52|A0A452FY52_CAPHI Aspartate aminotransferase OS=Capra hircus OX=9925 GN=GOT1 PE=4 SV=1	46.47	0	379470	0	422680	575980	420850	0	314490	424810	455120	388450	431750	288470	413850
tr|A0A452DP35|A0A452DP35_CAPHI;tr|A0A452E9I9|A0A452E9I9_CAPHI;tr|A0A452EGR2|A0A452EGR2_CAPHI	tr|A0A452DP35|A0A452DP35_CAPHI L-lactate dehydrogenase OS=Capra hircus OX=9925 PE=3 SV=1;tr|A0A452E9I9|A0A452E9I9_CAPHI L-lactate dehydrogenase OS=Capra hircus OX=9925 PE=3 SV=1	36.55	0	713610	472700	1025800	1694300	1231400	709910	0	0	1483400	722640	1079800	0	756660
tr|A0A452EYE8|A0A452EYE8_CAPHI	tr|A0A452EYE8|A0A452EYE8_CAPHI Uncharacterized protein OS=Capra hircus OX=9925 GN=HSPA8 PE=3 SV=1	65.30	0	0	0	91405	0	0	0	0	0	0	0	0	0	0
tr|A0A452FXD0|A0A452FXD0_CAPHI;tr|A0A452FXE0|A0A452FXE0_CAPHI;tr|A0A452FXP8|A0A452FXP8_CAPHI;tr|A0A452FY59|A0A452FY59_CAPHI	tr|A0A452FXD0|A0A452FXD0_CAPHI Calcium-transporting ATPase OS=Capra hircus OX=9925 GN=ATP2A1 PE=3 SV=1;tr|A0A452FXE0|A0A452FXE0_CAPHI Calcium-transporting ATPase OS=Capra hircus OX=9925 GN=ATP2A1 PE=3 SV=1;tr|A0A452FXP8|A0A452FXP8_CAPHI Calcium-transportin	111.31	0	451030	0	623080	408900	267770	155050	280070	161580	456990	422020	286110	0	0
tr|A0A452FJ07|A0A452FJ07_CAPHI	tr|A0A452FJ07|A0A452FJ07_CAPHI SERPIN domain-containing protein OS=Capra hircus OX=9925 GN=SERPINA1 PE=3 SV=1	48.71	0	360780	524580	550920	792740	380170	448880	494420	368270	342490	306510	274670	0	263570
tr|A0A452FMZ7|A0A452FMZ7_CAPHI;tr|A0A452FNA6|A0A452FNA6_CAPHI;tr|A0A452FN77|A0A452FN77_CAPHI;tr|A0A452FNG5|A0A452FNG5_CAPHI	tr|A0A452FMZ7|A0A452FMZ7_CAPHI HATPase_c domain-containing protein OS=Capra hircus OX=9925 GN=HSP90AA1 PE=3 SV=1;tr|A0A452FNA6|A0A452FNA6_CAPHI HATPase_c domain-containing protein OS=Capra hircus OX=9925 GN=HSP90AA1 PE=3 SV=1;tr|A0A452FN77|A0A452FN77_CAPHI	84.73	0	371590	0	303770	425930	0	426680	0	268050	277040	361770	307120	0	312870
tr|A0A452DQC8|A0A452DQC8_CAPHI;tr|A0A452DQB2|A0A452DQB2_CAPHI	tr|A0A452DQC8|A0A452DQC8_CAPHI Isocitrate dehydrogenase [NADP] OS=Capra hircus OX=9925 GN=IDH2 PE=3 SV=1;tr|A0A452DQB2|A0A452DQB2_CAPHI Isocitrate dehydrogenase [NADP] OS=Capra hircus OX=9925 GN=IDH2 PE=3 SV=1	50.71	0	485150	145890	335770	555760	330310	277300	319220	323780	246050	463550	380660	0	297360
tr|A0A452ECP7|A0A452ECP7_CAPHI	tr|A0A452ECP7|A0A452ECP7_CAPHI Alpha-carbonic anhydrase domain-containing protein OS=Capra hircus OX=9925 GN=CA3 PE=3 SV=1	29.46	0	1782300	0	1348500	470340	1911300	837740	653700	866360	1102300	1970900	1500700	0	2487900
tr|A0A452F4B6|A0A452F4B6_CAPHI;tr|A0A452F4D5|A0A452F4D5_CAPHI	tr|A0A452F4B6|A0A452F4B6_CAPHI Uncharacterized protein OS=Capra hircus OX=9925 GN=VCP PE=3 SV=1;tr|A0A452F4D5|A0A452F4D5_CAPHI Uncharacterized protein OS=Capra hircus OX=9925 GN=VCP PE=3 SV=1	89.30	0	222190	0	190700	333620	313140	157870	203900	140660	129040	191380	168440	0	180660
tr|A0A452FXX0|A0A452FXX0_CAPHI	tr|A0A452FXX0|A0A452FXX0_CAPHI Malate dehydrogenase OS=Capra hircus OX=9925 GN=MDH2 PE=3 SV=1	35.58	652940	1365400	805440	1149200	1183900	1310300	817410	802240	967450	1433400	1522400	1535000	0	1072900
tr|A0A452EYF6|A0A452EYF6_CAPHI;tr|A0A452EY70|A0A452EY70_CAPHI;tr|A0A452E495|A0A452E495_CAPHI;sp|Q9TUG3|HSP72_CAPHI;tr|A0A452E0Q7|A0A452E0Q7_CAPHI;tr|A0A452FGL7|A0A452FGL7_CAPHI;tr|A0A452EU72|A0A452EU72_CAPHI	tr|A0A452EYF6|A0A452EYF6_CAPHI Uncharacterized protein OS=Capra hircus OX=9925 GN=HSPA8 PE=3 SV=1;tr|A0A452EY70|A0A452EY70_CAPHI Uncharacterized protein OS=Capra hircus OX=9925 GN=HSPA8 PE=3 SV=1	70.51	0	797620	0	699460	774130	635320	609770	708940	579360	749620	664280	779320	0	390150
tr|A0A452F327|A0A452F327_CAPHI;tr|A0A452F393|A0A452F393_CAPHI;tr|A0A452F348|A0A452F348_CAPHI	tr|A0A452F327|A0A452F327_CAPHI HATPase_c domain-containing protein OS=Capra hircus OX=9925 GN=HSP90AB1 PE=3 SV=1;tr|A0A452F393|A0A452F393_CAPHI HATPase_c domain-containing protein OS=Capra hircus OX=9925 GN=HSP90AB1 PE=3 SV=1;tr|A0A452F348|A0A452F348_CAPHI	83.25	0	471840	271480	583210	484220	309280	560940	671730	587050	436020	634690	651170	481380	601820
tr|A0A452EL69|A0A452EL69_CAPHI	tr|A0A452EL69|A0A452EL69_CAPHI Uncharacterized protein OS=Capra hircus OX=9925 GN=LAMC1 PE=4 SV=1	177.77	0	214380	147940	137920	400220	78743	0	68806	0	156010	133060	81283	0	54924
tr|A0A452EIR1|A0A452EIR1_CAPHI;tr|A0A452E8S4|A0A452E8S4_CAPHI	tr|A0A452EIR1|A0A452EIR1_CAPHI Tr-type G domain-containing protein OS=Capra hircus OX=9925 GN=EEF2 PE=4 SV=1	95.37	0	357290	239670	261580	489520	281150	365690	386250	351300	371040	321530	325770	298390	309830
tr|A0A452E104|A0A452E104_CAPHI;tr|A0A452E132|A0A452E132_CAPHI;tr|A0A452E122|A0A452E122_CAPHI;tr|A0A452DPV3|A0A452DPV3_CAPHI	tr|A0A452E104|A0A452E104_CAPHI Phosphoglycerate kinase OS=Capra hircus OX=9925 GN=PGK1 PE=3 SV=1;tr|A0A452E132|A0A452E132_CAPHI Phosphoglycerate kinase OS=Capra hircus OX=9925 GN=PGK1 PE=3 SV=1;tr|A0A452E122|A0A452E122_CAPHI Phosphoglycerate kinase OS=Capr	44.57	0	1349400	0	2082200	1567000	1827900	515040	1653800	887300	2336900	1271400	2340300	430890	1082000
tr|A0A452EVH6|A0A452EVH6_CAPHI;tr|A0A452EVG2|A0A452EVG2_CAPHI;tr|A0A452EVJ0|A0A452EVJ0_CAPHI;tr|A0A452EDK8|A0A452EDK8_CAPHI	tr|A0A452EVH6|A0A452EVH6_CAPHI Annexin OS=Capra hircus OX=9925 GN=ANXA6 PE=3 SV=1;tr|A0A452EVG2|A0A452EVG2_CAPHI Annexin OS=Capra hircus OX=9925 GN=ANXA6 PE=3 SV=1;tr|A0A452EVJ0|A0A452EVJ0_CAPHI Annexin OS=Capra hircus OX=9925 GN=ANXA6 PE=3 SV=1	75.22	0	345990	121940	429490	410080	434280	399820	376310	468170	494660	472600	565910	301790	549400
tr|A0A452DWL1|A0A452DWL1_CAPHI;tr|A0A452FU85|A0A452FU85_CAPHI;CON__Q9DCV7;CON__Q3KNV1;CON__P08729;tr|A0A452E9R4|A0A452E9R4_CAPHI;tr|A0A452G6N9|A0A452G6N9_CAPHI;CON__Q9H552;tr|A0A452FIN8|A0A452FIN8_CAPHI;tr|A0A452EA83|A0A452EA83_CAPHI;tr|A0A452EA90|A0A452EA90_CAPHI;CON__Q9NSB2;CON__Q6ISB0;tr|A0A452FBM4|A0A452FBM4_CAPHI;tr|A0A452DPX3|A0A452DPX3_CAPHI	tr|A0A452DWL1|A0A452DWL1_CAPHI IF rod domain-containing protein OS=Capra hircus OX=9925 GN=DES PE=3 SV=1	53.53	0	436970	813540	1261500	817700	337900	323330	226790	551830	124870	440150	267720	346940	347720
tr|A0A452F6I3|A0A452F6I3_CAPHI;tr|A0A452F6J5|A0A452F6J5_CAPHI	tr|A0A452F6I3|A0A452F6I3_CAPHI Uncharacterized protein OS=Capra hircus OX=9925 GN=PGM1 PE=3 SV=1;tr|A0A452F6J5|A0A452F6J5_CAPHI Uncharacterized protein OS=Capra hircus OX=9925 GN=PGM1 PE=3 SV=1	61.57	0	640930	368330	507380	561890	482830	627180	647480	592750	870080	473910	856740	417370	405180
tr|A0A452FB24|A0A452FB24_CAPHI;tr|A0A452FAT0|A0A452FAT0_CAPHI;tr|A0A452FAN0|A0A452FAN0_CAPHI;tr|A0A452FAJ6|A0A452FAJ6_CAPHI;tr|A0A452FAC0|A0A452FAC0_CAPHI	tr|A0A452FB24|A0A452FB24_CAPHI Uncharacterized protein OS=Capra hircus OX=9925 GN=ENO3 PE=3 SV=1;tr|A0A452FAT0|A0A452FAT0_CAPHI Uncharacterized protein OS=Capra hircus OX=9925 GN=ENO3 PE=3 SV=1;tr|A0A452FAN0|A0A452FAN0_CAPHI Uncharacterized protein OS=Capr	47.07	1416400	1682200	517560	2602600	1775800	3539900	2293700	461710	1311100	3697600	1860600	1611800	1089900	1305800
tr|A0A452G4K3|A0A452G4K3_CAPHI;tr|A0A452G4M8|A0A452G4M8_CAPHI;tr|A0A452DL52|A0A452DL52_CAPHI;tr|A0A452DL47|A0A452DL47_CAPHI;tr|A0A452G0T7|A0A452G0T7_CAPHI;tr|A0A452G1U6|A0A452G1U6_CAPHI;tr|A0A452G1J1|A0A452G1J1_CAPHI;tr|A0A452G1S0|A0A452G1S0_CAPHI;tr|A0A452G0H9|A0A452G0H9_CAPHI;tr|A0A452DL75|A0A452DL75_CAPHI;tr|A0A452G0Z5|A0A452G0Z5_CAPHI	tr|A0A452G4K3|A0A452G4K3_CAPHI ATP-dependent 6-phosphofructokinase OS=Capra hircus OX=9925 GN=PFKM PE=3 SV=1;tr|A0A452G4M8|A0A452G4M8_CAPHI ATP-dependent 6-phosphofructokinase OS=Capra hircus OX=9925 GN=PFKM PE=3 SV=1	85.59	0	785160	0	640420	482690	646050	247160	605270	194160	442820	762950	952620	0	717950
tr|A0A452FX48|A0A452FX48_CAPHI;tr|A0A452FWP3|A0A452FWP3_CAPHI	tr|A0A452FX48|A0A452FX48_CAPHI Uncharacterized protein OS=Capra hircus OX=9925 GN=AGL PE=4 SV=1;tr|A0A452FWP3|A0A452FWP3_CAPHI Uncharacterized protein OS=Capra hircus OX=9925 GN=AGL PE=4 SV=1	174.17	0	325540	0	392580	495430	349160	0	198890	0	493800	251550	306500	0	0
tr|A0A452DW73|A0A452DW73_CAPHI	tr|A0A452DW73|A0A452DW73_CAPHI Aconitate hydratase, mitochondrial OS=Capra hircus OX=9925 GN=ACO2 PE=3 SV=1	85.40	0	736220	319050	857220	870700	686660	507280	575250	999920	839030	1166800	796790	254710	843000
tr|A0A452FZ73|A0A452FZ73_CAPHI	tr|A0A452FZ73|A0A452FZ73_CAPHI Uncharacterized protein OS=Capra hircus OX=9925 GN=CKM PE=3 SV=1	43.01	729580	11539000	0	3107400	1571500	10796000	1677400	1837300	2074000	3420400	3096600	2303800	544570	2014100
tr|A0A452EH63|A0A452EH63_CAPHI;tr|A0A452EGY9|A0A452EGY9_CAPHI;tr|A0A452DP89|A0A452DP89_CAPHI	tr|A0A452EH63|A0A452EH63_CAPHI Fructose-bisphosphate aldolase OS=Capra hircus OX=9925 GN=ALDOA PE=3 SV=1;tr|A0A452EGY9|A0A452EGY9_CAPHI Fructose-bisphosphate aldolase OS=Capra hircus OX=9925 GN=ALDOA PE=3 SV=1	39.44	2471800	2183500	0	2950200	1508300	1616000	3960600	1501300	1293800	1710000	2091300	2010500	829410	1080500
tr|A0A452EU77|A0A452EU77_CAPHI	tr|A0A452EU77|A0A452EU77_CAPHI Pyruvate kinase OS=Capra hircus OX=9925 GN=PKM PE=3 SV=1	57.98	0	0	0	16093	0	0	0	0	0	0	0	0	0	0
tr|A0A452FJF9|A0A452FJF9_CAPHI;CON__Q2HJF0;tr|A0A452EW49|A0A452EW49_CAPHI;tr|A0A452EW27|A0A452EW27_CAPHI;tr|A0A452EYH6|A0A452EYH6_CAPHI;sp|Q29477|TRFL_CAPHI;tr|A0A452EY47|A0A452EY47_CAPHI	tr|A0A452FJF9|A0A452FJF9_CAPHI Uncharacterized protein OS=Capra hircus OX=9925 GN=TF PE=3 SV=1	76.95	310200	757540	579840	1013600	1392300	1303500	951200	1596500	856010	801330	1108300	977700	493820	889850
tr|A0A452ET82|A0A452ET82_CAPHI;tr|A0A452DSK1|A0A452DSK1_CAPHI;tr|A0A452DSQ9|A0A452DSQ9_CAPHI;tr|A0A452DSM7|A0A452DSM7_CAPHI	tr|A0A452ET82|A0A452ET82_CAPHI Pyruvate kinase OS=Capra hircus OX=9925 GN=PKM PE=3 SV=1	58.09	646230	2165500	0	1806400	1988900	2143700	1650600	2053200	1298700	2954300	1760200	2742300	1667800	1386400
tr|A0A452E8H7|A0A452E8H7_CAPHI;tr|A0A452E8N8|A0A452E8N8_CAPHI;tr|A0A452E823|A0A452E823_CAPHI;tr|A0A452E8S8|A0A452E8S8_CAPHI;tr|A0A452G5P0|A0A452G5P0_CAPHI;tr|A0A452G5W4|A0A452G5W4_CAPHI;tr|A0A452G9V4|A0A452G9V4_CAPHI;tr|A0A452G9U4|A0A452G9U4_CAPHI	tr|A0A452E8H7|A0A452E8H7_CAPHI Alpha-1,4 glucan phosphorylase OS=Capra hircus OX=9925 GN=PYGM PE=3 SV=1;tr|A0A452E8N8|A0A452E8N8_CAPHI Alpha-1,4 glucan phosphorylase OS=Capra hircus OX=9925 GN=PYGM PE=3 SV=1;tr|A0A452E823|A0A452E823_CAPHI Alpha-1,4 glucan	97.07	0	1059200	134250	1235800	1032200	323990	790650	895190	402760	560900	773980	1455600	669360	527550
tr|A0A452E9M7|A0A452E9M7_CAPHI;tr|A0A452E9Y7|A0A452E9Y7_CAPHI;tr|A0A452E9R6|A0A452E9R6_CAPHI	tr|A0A452E9M7|A0A452E9M7_CAPHI Uncharacterized protein OS=Capra hircus OX=9925 GN=MYOM2 PE=4 SV=1;tr|A0A452E9Y7|A0A452E9Y7_CAPHI Uncharacterized protein OS=Capra hircus OX=9925 GN=MYOM2 PE=4 SV=1;tr|A0A452E9R6|A0A452E9R6_CAPHI Uncharacterized protein OS=Ca	167.57	349190	1305200	294550	1523800	1414400	1135700	614740	1082000	665620	633270	1869100	1567400	248100	906370
tr|A0A452F7K4|A0A452F7K4_CAPHI;tr|A0A452F7Y5|A0A452F7Y5_CAPHI;sp|P85295|ALBU_CAPHI;tr|A0A452EIR3|A0A452EIR3_CAPHI;tr|A0A452EIK2|A0A452EIK2_CAPHI;tr|A0A452EIP4|A0A452EIP4_CAPHI	tr|A0A452F7K4|A0A452F7K4_CAPHI Serum albumin OS=Capra hircus OX=9925 GN=ALB PE=4 SV=1;tr|A0A452F7Y5|A0A452F7Y5_CAPHI Serum albumin OS=Capra hircus OX=9925 GN=ALB PE=4 SV=1	69.17	1145200	4988400	864020	9527500	2371600	8604700	6496200	4079400	1731300	6810500	6858500	5466300	5312200	6238200
tr|A0A452FHP7|A0A452FHP7_CAPHI;tr|A0A452FH25|A0A452FH25_CAPHI;tr|A0A452EUB7|A0A452EUB7_CAPHI;tr|A0A452ETK1|A0A452ETK1_CAPHI;tr|A0A452EU58|A0A452EU58_CAPHI;tr|A0A452ETD8|A0A452ETD8_CAPHI	tr|A0A452FHP7|A0A452FHP7_CAPHI Uncharacterized protein OS=Capra hircus OX=9925 GN=FLNC PE=4 SV=1;tr|A0A452FH25|A0A452FH25_CAPHI Uncharacterized protein OS=Capra hircus OX=9925 GN=FLNC PE=4 SV=1	289.75	179990	3043200	1475600	4058500	3072700	4676100	2649800	3393300	2287700	3109500	5288800	3276300	2594500	2699600
